# Supplementary material for: Abundance, Functional, and Evolutionary Analysis of Oxalyl-Coenzyme A Decarboxylase in Human Microbiota
Source: Front Microbiol. 2020 Apr 23;11:672. doi: 10.3389/fmicb.2020.00672 (PMC7190790; doi:10.3389/fmicb.2020.00672)
Supplement: Supplementary file 2 [file Data_Sheet_2.xlsx]

## Sheet: Protein sequence ID and bacteri
Supplementary Sheet. Protein sequence ID and bacteria in the 7 Clusters used in this study.
Cluster 1 Uniprot ID	Cluster 1 Bacteria	Cluster 2 Uniprot ID	Cluster 2 Bacteria	Cluster 3 Uniprot ID	Cluster 3 Bacteria	Cluster 4 Uniprot ID	Cluster 4 Bacteria	Cluster 5 Uniprot ID	Cluster 5 Bacteria	Cluster 6 Uniprot ID	Cluster 6 Bacteria	Cluster 7 Uniprot ID	Cluster 7 Bacteria
E6V5A3	Variovorax paradoxus (strain EPS)	A0A329XX95	Escherichia coli.	A0A328GY94	Mycobacterium tuberculosis variant pinnipedii.	A0A317GAJ7	Lactobacillus reuteri.	Q75PZ0	Bifidobacterium animalis.	A0A3N2LP40	Muribaculaceae bacterium Isolate-084	A0A1Y0V990	Acetobacter ascendens.
A0A0S9SCF0	Methylobacterium sp. Leaf113.	A0A330XY45	Klebsiella pneumoniae.	A0A329KT98	Mycobacterium colombiense.	K1NEN7	Lactobacillus crispatus FB077-07.	R6P3X8	Bifidobacterium pseudocatenulatum CAG:263.	A0A3N2N1J1	Muribaculaceae bacterium Isolate-102	A0A0P0YIP1	Asaia bogorensis NBRC 16594.
E6PRM5	mine drainage metagenome.	A0A335ED23	Acinetobacter baumannii.	A0A329M6C7	Mycobacterium colombiense.	A0A1X8V7N6	Lactobacillus reuteri.	A0A1C7FTH4	Bifidobacterium animalis subsp. animalis.	A0A3N2N464	Muribaculaceae bacterium Isolate-105	A0A346DYP3	Acetobacter pomorum.
A0A0S9QBI7	Methylobacterium sp. Leaf112.	A0A345ES79	Escherichia coli.	A0A365HCT5	Actinomadura sp. LHW63021.	A0A1Y2UIZ6	Lactobacillus reuteri.	A0A395XGW5	Bifidobacterium pseudolongum.	A0A3N2N5T7	Muribaculaceae bacterium Isolate-110	S6D5K8	Acetobacter pasteurianus 386B.
A0A0S9PR87	Methylobacterium sp. Leaf111.	A0A345LZB2	Providencia sp. WCHPr000369.	A0A370CNP8	Mycolicibacterium moriokaense.	A0A3N3E7M5	Lactobacillus reuteri.	A0A3A9A7K1	Bifidobacterium pseudolongum.	A0A3N2NJ87	Muribaculaceae bacterium Isolate-114	C7JBA7	Acetobacter pasteurianus (strain NBRC 3283 / LMG 1513 / CCTM 1153)
A0A0S8F600	Myxococcales bacterium SG8_38_1.	A0A365Q6V3	Escherichia coli O111:NM.	A0A370FWV2	Rhodococcus sp. AG1013.	A0A346MSX6	Lactobacillus johnsonii.	A0A3A9B5T0	bacterium D16-34.	A0A3N2NSL9	Muribaculaceae bacterium Isolate-113	A0A149USA4	Acetobacter malorum.
A0A0S8B0N3	Betaproteobacteria bacterium SG8_39.	A0A368INW7	Escherichia coli.	A0A375YD27	Mycobacterium parafortuitum.	A0A347T7D5	Lactobacillus reuteri.	A0A3A9BF05	Bacteroides caecimuris.	A0A354HZQ6	Porphyromonadaceae bacterium.	A0A368A7F9	Acetobacter pasteurianus
A0A0S6UPB1	Bradyrhizobium sp. DOA9.	A0A369EGU3	Escherichia coli.	A0A378TH96	Mycolicibacterium tokaiense.	A0A358LW50	Lactobacillus sp.	A0A1Q6EPG9	Bifidobacterium sp. 56_9_plus.	A0A2V1IRU2	Muribaculaceae bacterium DSM 103720.	A0A2G4RE19	Acetobacter pomorum.
A0A0S3PPB0	Variibacter gotjawalensis.	A0A376HNU7	Escherichia coli.	A0A385ZEP8	Streptomyces griseorubiginosus.	N1ZR42	Lactobacillus murinus ASF361.	A0A3D1ZRY4	Bifidobacterium sp.	A0A2V1J2C8	Muribaculaceae bacterium DSM 100764.	A0A368AD84	Acetobacter sp. BCRC 14118.
A0A0R3MFP9	Bradyrhizobium lablabi.	A0A376J1P0	Escherichia coli.	A0A386U044	Mycobacterium paragordonae.	N1ZWW1	Lactobacillus sp. ASF360.	A0A3E5HI74	Bifidobacterium pseudocatenulatum.	A0A3L7ZZD0	bacterium J10	A9X6P8	Acetobacter aceti.
A0A0R3MAF0	Bradyrhizobium retamae.	A0A376L9I1	Escherichia coli.	A0A3D0QUB4	Streptomyces sp.	A4PE17	Lactobacillus acidophilus.	A0A3G2I4Q5	Bifidobacterium animalis subsp. animalis.	A0A355Z630	Porphyromonadaceae bacterium.	A0A060QGQ1	Asaia platycodi SF2.1.
E0SNC8	Dickeya dadantii (strain 3937)	A0A376PSD6	Escherichia coli.	A0A3D9QW00	Streptomyces sp. 3212.3.	A0A1B3PV83	Lactobacillus johnsonii.	W2VF70	Bifidobacterium sp. MSTE12.	A0A3N2KCZ5	Muribaculaceae bacterium Isolate-036	A0A1A0DAZ7	Acetobacter pasteurianus
A0A0R3LE94	Bradyrhizobium jicamae.	A0A376U5N2	Escherichia coli.	A0A3E2MP28	Mycobacterium marinum.	A5VIT8	Lactobacillus reuteri (strain DSM 20016)	W4NBB4	Bifidobacterium moukalabense DSM 27321.	A0A3B8R5P5	Porphyromonadaceae bacterium.	A0A063X7E6	Acetobacter aceti 1023.
A0A0R3KAD2	Bradyrhizobium valentinum.	A0A377CTZ5	Escherichia coli.	A0A3G2Y0Q2	Mycobacterium tuberculosis variant bovis BCG.	A0A244CI56	Lactobacillus reuteri.	A0A1V8Q5U8	Bifidobacterium dentium.	A0A1Q6EIX1	Bacteroidales bacterium 52_46.
E0MTY7	Ahrensia sp. R2A130.	A0A377MYY4	Escherichia coli.	A0A024JR80	Mycobacterium triplex.	A0A249NKW3	Lactobacillus gasseri DSM 14869.	A0A072MUW5	Bifidobacterium pseudocatenulatum IPLA36007.	A0A3N2KRF0	Muribaculaceae bacterium Isolate-080
A0A0R3E4T4	Bradyrhizobium manausense.	A0A377NPN2	Escherichia coli.	A0A049DQK8	Mycobacterium avium XTB13-223.	Q5FLY7	Lactobacillus acidophilus (strain ATCC 700396 / NCK56 / N2 / NCFM)	A0A087ADU3	Bifidobacterium choerinum.	A0A3N2L1U1	Muribaculaceae bacterium Isolate-039
A0A0R3C217	Bradyrhizobium yuanmingense.	A0A377P3J0	Hafnia alvei.	A0A051UFM2	Mycobacterium [tuberculosis] TKK-01-0051.	A0A256L9N0	Lactobacillus taiwanensis.	A0A087B560	Bifidobacterium cuniculi.	A0A3N2L4R2	Muribaculaceae bacterium Isolate-043
A0A0R3BXP9	Bradyrhizobium pachyrhizi.	A0A377PJC9	Hafnia alvei.	A0A066S2Y0	Mycobacterium tuberculosis.	B3XR89	Lactobacillus reuteri 100-23.	A0A087BCM4	Bifidobacterium magnum.	R5AVJ0	Prevotella sp. CAG:1031.
A0A0R2TUA7	Rhodobacter sp. BACL10 MAG-120910-bin24.	A0A379FY20	Providencia rettgeri.	A0A081I4P2	Mycobacterium sp. TKK-01-0059.	A0A256SJU1	Lactobacillus reuteri.	A0A0A7IC61	Bifidobacterium pseudolongum PV8-2.	A0A3N2LD07	Muribaculaceae bacterium Isolate-077
D7A6Q7	Starkeya novella (strain ATCC 8093 / DSM 506 / CCM 1077 / IAM 12100 /NBRC 12443 / NCIB 9113)	A0A379G0S6	Providencia rustigianii.	A0A083WJ05	Mycobacterium bovis.	A0A1C1ZPP4	Lactobacillus reuteri.	A0A3N0ABM8	Parvibacter caecicola.	A0A3N2LIE7	Muribaculaceae bacterium Isolate-083
D6V5L3	Afipia sp. 1NLS2.	A0A379GTS7	Providencia stuartii.	A0A3N1NIU2	Streptomyces griseorubiginosus.	A0A1C2GEA2	Lactobacillus reuteri.	A0A248X816	Bifidobacterium pseudolongum.
D5WNJ7	Burkholderia sp. (strain CCGE1002)	A0A379GW83	Providencia stuartii.	A0A0D6FY17	Mycobacterium smegmatis.	A0A256VCT7	Lactobacillus reuteri.	A0A0L7BLA2	Bifidobacterium animalis subsp. animalis MCC 0483.
A0A0R0MN77	Curvibacter sp. PAE-UM.	A0A380A7U2	Shigella flexneri.	A0A0D6IXK6	Mycobacterium smegmatis.	R5ZDW8	Lactobacillus amylovorus CAG:719.	A0A267WLW4	Bifidobacterium pseudocatenulatum.
A0A0R0LSW9	Ferrovum sp. JA12.	A0A384LF12	Shigella flexneri.	A0A0E2WJI9	Mycobacterium avium subsp. hominissuis A5.	A0A256VKS5	Lactobacillus reuteri.	A0A0L7CWW3	Bifidobacterium animalis subsp. animalis MCC 1489.
A0A0Q9IT82	Bosea sp. Root483D1.	A0A387CRP2	Escherichia coli str. K-12 substr. MG1655.	A0A0E3WB32	Mycobacterium lentiflavum.	R9WLP1	Lactobacillus reuteri I5007.	B8DWU2	Bifidobacterium animalis subsp. lactis (strain AD011)
A0A0Q9GU95	Bosea sp. Root381.	A0A397WWZ8	Escherichia coli.	A0A3N2PEH1	Micromonospora sp. HM5-17.	A0A378H7I7	Lactobacillus acidophilus.	B9X297	Bifidobacterium animalis subsp. lactis
D3NZQ4	Azospirillum sp. (strain B510)	A0A398PUQ4	Shigella boydii.	A0A0E8U3K5	Mycobacterium tuberculosis.	C2E3B5	Lactobacillus johnsonii ATCC 33200.	A0A2A2EHW2	Bifidobacterium criceti.
A0A0Q7U1V9	Pseudolabrys sp. Root1462.	A0A398QR69	Shigella boydii.	A0A0F5W5U6	Streptomyces sp. WM6386.	C2ER51	Lactobacillus ultunensis DSM 16047.	A0A2A2EJA6	Bifidobacterium italicum.
A0A0Q7H7K8	Variovorax sp. Root434.	A0A398TPJ4	Shigella boydii.	A0A3N4SVL4	Streptomyces sp. W SAI-097.	S5NXP6	Lactobacillus reuteri TD1.	C0BUX4	Bifidobacterium pseudocatenulatum DSM 20438 = JCM 1200 = LMG 10505.
A0A0Q7EQ44	Massilia sp. Root418.	A0A399AXN8	Shigella dysenteriae.	A0PWJ6	Mycobacterium ulcerans (strain Agy99)	A0A1G5V2A3	Lactobacillus kefiranofaciens.	D1NS77	Bifidobacterium gallicum DSM 20093 = LMG 11596.
A0A0Q7BT06	Variovorax sp. Root411.	A0A3B7LF57	Escherichia coli Nissle 1917.	A0QNT5	Mycobacterium smegmatis (strain ATCC 700084 / mc(2)	A0A0R1HA15	Lactobacillus amylovorus DSM 20531.	A0A2D3D409	Bifidobacterium choerinum.
A0A0Q6ZHB3	Afipia sp. Root123D2.	A0A3D2TCF8	Shigella sp.	A0A0H3L4N0	Mycobacterium tuberculosis (strain ATCC 35801 / TMC 107 / Erdman)	C7XLI7	Lactobacillus crispatus 125-2-CHN.	A0A2G5PSE7	Bifidobacterium sp. N5G01.
A0A0Q6W4J7	Massilia sp. Root351.	A0A3D8XMW6	Enterobacter sp. EC-NT1.	A0A0H3M0Q5	Mycobacterium bovis (strain BCG / Pasteur 1173P2)	A0A0R1P755	Lactobacillus gallinarum DSM 10532 = JCM 2011.	D2Q6H6	Bifidobacterium dentium (strain ATCC 27534 / DSM 20436 / JCM 1195 /Bd1)
A0A0Q6MY37	Variovorax sp. Root318D1.	A0A3G2UIZ8	Escherichia coli DSM 30083 = JCM 1649 = ATCC 11775.	A0R305	Mycobacterium smegmatis (strain ATCC 700084 / mc(2)	A0A0R1PAF9	Lactobacillus mucosae DSM 13345.	D3R6V8	Bifidobacterium animalis subsp. lactis (strain BB-12)
A0A0Q6BXL8	Methylobacterium sp. Leaf456.	A0A3G4X0U8	Escherichia coli O157:H7.	A5TYJ3	Mycobacterium tuberculosis (strain ATCC 25177 / H37Ra)	A0A0R1UI57	Lactobacillus equigenerosi DSM 18793 = JCM 14505.	E0QAM8	Bifidobacterium dentium ATCC 27679.
A0A0Q5ZUM3	Methylobacterium sp. Leaf399.	A0A3G9FGF2	Escherichia coli.	A0A0I9TU00	Mycobacterium haemophilum.	D0DJQ5	Lactobacillus crispatus MV-3A-US.	A0A2N3QQA8	Bifidobacterium pseudolongum subsp. globosum.
C7CIG2	Methylobacterium extorquens (strain DSM 6343 / CIP 106787 / DM4)	A0A3G9HI77	Escherichia coli.	A0A0K0X3A0	Mycobacterium goodii.	A0A0R1UID8	Lactobacillus kalixensis DSM 16043.	A0A2N3QZ19	Bifidobacterium pseudolongum subsp. globosum.
A0A0Q5YQW4	Bradyrhizobium sp. Leaf396.	A0A3I8TG67	Escherichia coli.	B2HLN6	Mycobacterium marinum (strain ATCC BAA-535 / M)	A0A0R1Y2Z7	Lactobacillus intestinalis DSM 6629.	A0A2N3R069	Bifidobacterium pseudolongum subsp. pseudolongum.
A0A0Q5NVL1	Burkholderia sp. Leaf177.	A0A3I9NYU0	Escherichia coli.	A0A0K0X5Y8	Mycobacterium goodii.	A0A0R2A0B5	Lactobacillus animalis KCTC 3501 = DSM 20602.	A0A2N3R446	Bifidobacterium pseudolongum subsp. globosum.
C6C980	Dickeya paradisiaca (strain Ech703)	A0A3J6X6J2	Escherichia coli.	A0A0K8PLZ8	Streptomyces azureus.	D1YL54	Lactobacillus gasseri 224-1.	A0A2N5IVY3	Bifidobacterium anseris.
C5CK47	Variovorax paradoxus (strain S110)	A0A3J7CM78	Escherichia coli.	B5I9A5	Streptomyces sviceus ATCC 29083.	A0A399MKH1	Lactobacillus murinus.	A0A174BGS6	Bifidobacterium pseudocatenulatum.
A0A0Q5CCQ4	Methylobacterium sp. Leaf123.	A0A3J7E912	Escherichia coli.	A0A0Q2MNY8	Mycobacterium gordonae.	A0A0R2DLY9	Lactobacillus taiwanensis DSM 21401.
C5AX46	Methylobacterium extorquens (strain ATCC 14718 / DSM 1338 / JCM 2805 /NCIMB 9133 / AM1)	A0A023Z0Q6	Escherichia coli O145:H28 str. RM12581.	A0A0Q3YTU4	Mycobacterium tuberculosis.	A0A0R2KYZ0	Lactobacillus amylovorus DSM 16698.
A0A0Q5C4N8	Methylobacterium sp. Leaf125.	A0A3J8QGU5	Escherichia coli.	A0A0Q6XZB4	Streptomyces sp. Root369.	A0A0S4NRE1	Lactobacillus reuteri ATCC 53608.
A0A0Q4Z2U5	Methylobacterium sp. Leaf104.	A0A3K2NVJ2	Escherichia coli.	A0A0Q8ZQR5	Mycobacterium sp. Root265.	A0A3A9DK70	Bacillus aerius.
C3XBB9	Oxalobacter formigenes OXCC13.	A0A025CWH4	Escherichia coli O145:NM str. 2010C-3526.	A0A0S2PHA1	Streptomyces hygroscopicus subsp. limoneus.	A0A3A9XXC6	Lactobacillus acidophilus.
C3X545	Oxalobacter formigenes HOxBLS.	A0A3K2PR77	Escherichia coli.	A0A0T1W785	Mycobacterium sp. Root135.	A0A3C1IAW6	Lactobacillus sp.
A0A0Q4XUC2	Methylobacterium sp. Leaf93.	A0A026UMI9	Escherichia coli O174:H8 str. 04-3038.	A0A0T5YD66	Mycobacterium tuberculosis.	A0A0U0XH73	Chlamydia trachomatis.
A0A0Q4XF80	Methylobacterium sp. Leaf99.	A0A028AST1	Escherichia coli O69:H11 str. 08-4661.	D5PAD6	Mycobacterium parascrofulaceum ATCC BAA-614.	A0A3D3IHE7	Lactobacillus sp.
A0A0Q4WP05	Methylobacterium sp. Leaf90.	A0A3K2YRW5	Escherichia coli.	A0A0U0QFE5	Mycobacterium tuberculosis.	A0A3G2JWY4	Lactobacillus johnsonii.
A0A0Q4WHN4	Methylobacterium sp. Leaf91.	A0A3K3DXZ4	Escherichia coli.	A0A0U0QNG8	Mycobacterium tuberculosis.	E3R4M0	Lactobacillus crispatus CTV-05.
A0A0Q4V0Y4	Methylobacterium sp. Leaf86.	A0A028ED96	Escherichia coli O118:H16 str. 2009C-4446.	A0A0U0R3U3	Mycobacterium tuberculosis.	A0A133PDY8	Lactobacillus gasseri.
A0A0Q4T4A2	Methylobacterium sp. Leaf85.	A0A029HTY6	Escherichia coli 2-005-03_S4_C3.	A0A0U1D4H6	Mycobacterium europaeum.	E4SLE1	Lactobacillus amylovorus (strain GRL 1112)
B9NWG2	Rhodobacteraceae bacterium KLH11.	A0A3K3EMX7	Escherichia coli.	A0A0X3SEK4	Streptomyces sp. NRRL F-5122.	A0A1V4FMN5	Lactobacillus reuteri.
B8IFZ0	Methylobacterium nodulans (strain LMG 21967 / CNCM I-2342 / ORS 2060)	A0A3K3F6H9	Escherichia coli.	A0A100I0U5	Mycobacterium pseudoshottsii JCM 15466.	A0A135Z5P5	Lactobacillus crispatus.
A0A0P9BXJ3	Variovorax paradoxus.	A0A029IQA9	Escherichia coli 2-005-03_S4_C2.	A0A101P976	Streptomyces canus.	A0A137PJU1	Lactobacillus johnsonii.
A0A0P0RFH3	Paraburkholderia caribensis MBA4.	A0A3K3I9U4	Escherichia coli.	A0A101RTK7	Streptomyces canus.	A0A143PZE7	Lactobacillus reuteri.
A0A0P0FDL2	Azospirillum brasilense.	A0A3K3M231	Escherichia coli.	A0A101S4I8	Streptomyces griseorubiginosus.	F0TIS2	Lactobacillus amylovorus.
A0A0P0F5Y9	Azospirillum brasilense.	A0A3K3NRM5	Escherichia coli.	A0A117PRF4	Streptomyces pseudovenezuelae.	A0A2R7DPU3	Lactobacillus reuteri.
B7KR45	Methylobacterium extorquens (strain CM4 / NCIMB 13688)	A0A061L6Z2	Escherichia coli.	A0A117QAS3	Streptomyces corchorusii	F2M228	Lactobacillus amylovorus (strain GRL 1118)
A0A0N1N1R2	Bosea vaviloviae.	A0A3K3UKE3	Escherichia coli.	A0A120IV46	Mycobacterium tuberculosis variant microti.	F4AE71	Lactobacillus johnsonii DPC 6026.
B6JE30	Oligotropha carboxidovorans (strain ATCC 49405 / DSM 1227 / KCTC 32145/ OM5)	A0A3K3V680	Escherichia coli.	A0A120IZ93	Mycobacterium tuberculosis variant africanum.	A0A062XEM5	Lactobacillus animalis.
A0A0N0ZIN1	Burkholderia sp. ST111.	A0A3K3WSG2	Escherichia coli.	A0A124E0G2	Mycolicibacterium brisbanense.	A0A073K3Y6	Lactobacillus reuteri.
A0A0N0B8V8	Streptomyces purpurogeneiscleroticus.	A0A3K4K581	Escherichia coli.	A0A124HLJ0	Streptomyces antibioticus.	A0A081NMZ7	Lactobacillus reuteri.
A0A0M9BE66	Bradyrhizobium japonicum.	A0A069XU97	Escherichia coli 3-373-03_S4_C2.	A0A162E544	Mycobacterium kansasii.	A0A3M6SCM1	Lactobacillus reuteri.
B3RB30	Cupriavidus taiwanensis (strain DSM 17343 / BCRC 17206 / CIP 107171 /LMG 19424 / R1)	A0A3K8EMV4	Escherichia coli.	F1TJQ3	Rhodococcus hoagii ATCC 33707.	A0A087QB10	Lactobacillus gasseri SV-16A-US.
A0A0M3DVI4	Afipia massiliensis.	A0A3K9T037	Escherichia coli.	A0A163YAU8	Mycobacterium kansasii.	A0A3M6SD33	Lactobacillus reuteri.
B2T9D2	Paraburkholderia phytofirmans (strain DSM 17436 / LMG 22146 / PsJN)	A0A070FFU2	Escherichia coli O128:H2 str. 2011C-3317.	A0A164FDC7	Mycobacterium kansasii.	A0A3M8P1G7	Lactobacillus reuteri.
B2JM67	Paraburkholderia phymatum (strain DSM 17167 / CIP 108236 / LMG 21445 /STM815)	A0A3L1JGF3	Escherichia coli.	A0A1A0KFJ8	Mycobacterium sp. 1100029.7.	A0A0D4CLN5	Lactobacillus mucosae LM1.
B1ZBX8	Methylobacterium populi (strain ATCC BAA-705 / NCIMB 13946 / BJ001)	A0A070SLK1	Escherichia coli 2-210-07_S3_C3.	A0A1A0KIU6	Mycobacterium sp. 1100029.7.	A0A2Z4W0N1	Lactobacillus murinus.
A0A0L6JAX7	Methylobacterium sp. ARG-1.	A0A070V0H9	Escherichia coli 2-177-06_S3_C2.	A0A1A0LJ35	Mycobacterium sp. 1554424.7.	I7JUF1	Lactobacillus hominis DSM 23910 = CRBIP 24.179.
B1M0K8	Methylobacterium radiotolerans (strain ATCC 27329 / DSM 1819 / JCM2831 / NBRC 15690 / NCIMB 10815 / 0-1)	A0A3L1KUI3	Escherichia coli.	A0A1A0MF05	Mycobacterium sp. 1164966.3.	A0A2Z6T7D7	Lactobacillus rodentium.
B0UIN7	Methylobacterium sp. (strain 4-46)	A0A3L2NYI0	Escherichia coli.	A0A1A0UC43	Mycobacterium sp. 852014-50255_SCH5639931.
A9W205	Methylobacterium extorquens (strain PA1)	A0A073FUW8	Escherichia coli 2-427-07_S4_C3.	A0A1A0VBU9	Mycobacterium colombiense.
A8TPV5	alpha proteobacterium BAL199.	A0A3L2Z260	Escherichia coli.	G0TMD2	Mycobacterium canettii (strain CIPT 140010059)
A8IM19	Azorhizobium caulinodans (strain ATCC 43989 / DSM 5975 / JCM 20966 /NBRC 14845 / NCIMB 13405 / ORS 571)	A0A073HBG2	Escherichia coli 5-366-08_S1_C3.	A0A1A0WR88	Mycobacterium sp. 852013-50091_SCH5140682.
A0A0J9H0B8	Candidatus Rhodobacter lobularis.	A0A3L3CEY7	Escherichia coli.	A0A1A0WWM0	Mycobacterium sp. 852013-50091_SCH5140682.
A7ICK1	Xanthobacter autotrophicus (strain ATCC BAA-1158 / Py2)	A0A3L3K9A0	Escherichia coli.	G4I076	Mycolicibacterium rhodesiae JS60.
A6SUZ2	Janthinobacterium sp. (strain Marseille)	A0A073UGW0	Escherichia coli 5-366-08_S1_C1.	A0A1A1VTR8	Mycobacterium sp. 852002-10029_SCH5224772.
A6DYT2	Roseovarius sp. TM1035.	A0A3L3UUC8	Escherichia coli.	H2JXY5	Streptomyces hygroscopicus subsp. jinggangensis (strain 5008)
A0A0J1D0I9	Caballeronia mineralivorans PML1	A0A074HXF3	Escherichia coli 1-392-07_S4_C1.	A0A1A1WHW7	Mycobacterium sp. ACS4054.
A5EGD8	Bradyrhizobium sp. (strain BTAi1 / ATCC BAA-1182)	A0A3L3ZVL6	Escherichia coli.	A0A1A1YRB3	Mycobacterium sp. ACS1612.
A0A0H3WZB7	Pandoraea faecigallinarum.	A0A080FWM1	Escherichia coli 1-392-07_S4_C3.	A0A1A1ZRZ2	Mycobacterium sp. 852002-50816_SCH5313054-b.
A4YXN1	Bradyrhizobium sp. (strain ORS 278)	A0A3L4E670	Escherichia coli.	A0A1A2B4G7	Mycobacterium sp. 852002-51971_SCH5477799-a.
A4SWJ1	Polynucleobacter asymbioticus (strain DSM 18221 / CIP 109841 /QLW-P1DMWA-1)	A0A3L4FIX7	Escherichia coli.	A0A1A2CIT9	Mycobacterium sp. 852002-51163_SCH5372311.
A4G240	Herminiimonas arsenicoxydans.	A0A080IU12	Escherichia coli 1-250-04_S3_C2.	A0A1A2DNG7	Mycobacterium sp. 852014-52450_SCH5900713.
A3W616	Roseovarius sp. 217.	A0A3L5E7N4	Escherichia coli.	A0A1A2G2L4	Mycobacterium sp. 852002-51057_SCH5723018.
A0A0H2LQ35	Variovorax paradoxus.	A0A3L5JSP8	Escherichia coli.	H8IJH4	Mycobacterium intracellulare (strain ATCC 13950 / DSM 43223 / JCM 6384/ NCTC 13025 / 3600)
A0A0G4JI28	Pandoraea apista.	A0A3L5QEQ9	Escherichia coli.	I0RDE2	Mycobacterium xenopi RIVM700367.
A0A3P3EJV3	Variovorax sp. T529.	A0A085GUA7	Hafnia alvei ATCC 13337.	A0A1A2GBM3	Mycobacterium sp. 852002-51057_SCH5723018.
A0A0F9LRR5	marine sediment metagenome.	A0A3L8Z3L8	Escherichia coli.	A0A1A2GXT7	Mycobacterium sp. E3198.
A0A3N8CHE1	Burkholderia sp. Bp9140.	A0A3L9V3K5	Providencia stuartii.	A0A1A2J8R7	Mycobacterium sp. E3339.
A0A0F2S3K0	Roseovarius sp. BRH_c41.	A0A090NL70	Shigella dysenteriae WRSd3.	I2AL03	Mycobacterium sp. MOTT36Y.
A0A3N8BP09	Burkholderia sp. Bp9143.	A0A3M9P875	Escherichia coli.	A0A1A2K8Y1	Mycobacterium sp. E1214.
A0A3N7ZX16	Burkholderia sp. Bp9142.	A0A097R1J2	Hafnia alvei FB1.	A0A1A2M2I6	Mycobacterium sp. E3251.
A0A0F2KMT7	Azospirillum thiophilum.	A0A3M9QA59	Escherichia coli.	A0A1A2N8R8	Mycobacterium sp. E1747.
A0A3N7ABF5	Herminiimonas sp. KBW02.	A0A0A0FCC2	Escherichia coli G3/10.	A0A1A2NL52	Mycobacterium sp. E3247.
A0A0F0FVU1	Burkholderiaceae bacterium 16.	A0A3M9R1U1	Escherichia coli.	A0A1A2NL71	Mycobacterium sp. E1715.
A0A0F0FTK8	Burkholderiaceae bacterium 16.	A0A0A8UF52	Escherichia coli O26:H11.	A0A1A2P6W4	Mycobacterium sp. E1319.
A0A3N6U9T0	Paraburkholderia bannensis.	A0A3M9SJ63	Escherichia coli.	A0A1A2PYF3	Mycobacterium sp. E342.
A0A3N6Q558	Paraburkholderia sp. DHOA04.	A0A0B1KXE7	Escherichia coli.	A0A1A2R0J9	Mycobacterium intracellulare.
A0A0F0F9Z5	Burkholderiaceae bacterium 16.	A0A3N1ZCS0	Providencia alcalifaciens.	A0A1A2S4J6	Mycobacterium sp. E2479.
A0A0E9K924	Methylobacterium sp. ME121.	A0A0D8VXR4	Escherichia coli.	A0A1A2SGF7	Mycobacterium colombiense.
A0A3N6N4K7	Bradyrhizobium sp. RP6.	A0A0D8WDG1	Escherichia coli.	A0A1A2ST97	Mycobacterium mantenii.
A0A3N5XF93	Betaproteobacteria bacterium.	A0A0E0U132	Escherichia coli UMNK88.	A0A1A2UY37	Mycobacterium sp. E2733.
A0A3N5N620	Hyphomicrobiaceae bacterium.	A0A0E0V7X6	Escherichia coli O7:K1 str. CE10.	I7F4T1	Mycobacterium smegmatis (strain ATCC 700084 / mc(2)
A0A0E4BUM5	Bradyrhizobium diazoefficiens.	A0A0E0XW73	Escherichia coli O104:H4 (strain 2011C-3493)	A0A1A2VLB4	Mycobacterium scrofulaceum.
A0A0E3V0T0	Polynucleobacter duraquae.	A0A0E1M1M7	Escherichia coli 1303.	I7FRZ0	Mycobacterium smegmatis (strain ATCC 700084 / mc(2)
A0A0E3U978	Pandoraea oxalativorans.	A0A0E1T4T5	Escherichia coli 53638.	A0A1A2WFV0	Mycobacterium sp. E2327.
A0A0D7Q1U8	Bradyrhizobium sp. LTSPM299.	A0A0E2L306	Escherichia coli (strain UMEA 3162-1)	A0A1A2WV29	Mycobacterium sp. E2497.
A0A0D7PD85	Bradyrhizobium sp. LTSP849.	A0A0E2UBB1	Escherichia coli O121:H19 str. 2010C-3609.	A0A1A2XXN0	Mycobacterium sp. E1386.
A0A0D7NWQ0	Bradyrhizobium sp. LTSP885.	A0A0F6C770	Escherichia coli Xuzhou21.	A0A1A2YP82	Mycobacterium colombiense.
A0A0D7F402	Rhodopseudomonas palustris.	A0A0F6FA96	Escherichia coli O157:H7 str. SS52.	A0A1A2ZDW4	Mycobacterium sp. E787.
A0A3N1CI83	Caballeronia udeis.	A0A3P1F9P1	Escherichia coli.	J7TUT2	Mycobacterium colombiense CECT 3035.
A0A3N0H4C0	Dickeya sp. FVG10-MFV-A16.	A0A0G3K9Q9	Escherichia coli PCN033.	J9WQR1	Mycobacterium indicus pranii (strain DSM 45239 / MTCC 9506)
A0A3N0G6R5	Dickeya sp. FVG1-MFV-O17.	A0A3P1HGU7	Escherichia coli.	A0A1A3AUE1	Mycobacterium sp. E796.
A0A0D2SYE3	Skermanella aerolata KACC 11604.	A0A0G9FZX2	Escherichia coli.	A0A1A3BCZ2	Mycobacterium asiaticum.
A0A0D1LGL4	Bradyrhizobium elkanii.	A0A3P1M6S0	Escherichia coli.	A0A1A3CBL4	Mycobacterium sp. 1245805.9.
A0A0D0K726	Variovorax paradoxus.	A0A3P4G7S2	Escherichia coli.	A0A1A3D3U1	Mycobacterium alsense.
A0A0C5JWB3	Pandoraea vervacti.	A0A0H2QLB1	Moellerella wisconsensis.	A0A1A3DTQ8	Mycobacterium sp. 1465703.0.
A0A0B3T878	Pandoraea pnomenusa.	A0A0H2V2Q9	Shigella flexneri.	A0A1A3E482	Mycobacterium sp. 1482292.6.
A0A3M1J823	Alphaproteobacteria bacterium.	A0A3P4KJS5	Escherichia coli.	A0A1A3ERR5	Mycobacterium sp. 1245801.1.
A0A3M0UYT7	Caballeronia udeis.	A0A0H2V970	Escherichia coli O6:H1 (strain CFT073 / ATCC 700928 / UPEC)	L0IT27	Mycobacterium sp. JS623.
A0A0A6QDZ4	Paraburkholderia sacchari.	A0A3P5C4N2	Escherichia coli.	A0A1A3IS32	Mycobacterium sp. 1423905.2.
A0A0A3XZY4	Bradyrhizobium japonicum.	A0A3P5DRI7	Escherichia coli.	A0A1A3JFB3	Mycobacterium marseillense.
A0A3M0UTH8	Caballeronia udeis.	A0A0H2Z121	Escherichia coli O1:K1 / APEC.	A0A1A3JYU5	Mycobacterium gordonae.
A0A3M0MCC7	Paracoccus sp. 4-2.	A0A0H3ELT7	Escherichia coli O83:H1 (strain NRG 857C / AIEC)	A0A1A3K508	Mycobacterium sp. 1245852.3.
A0A0A1P6D4	bacterium YEK0313.	A0A0H3MMS6	Escherichia coli O7:K1 (strain IAI39 / ExPEC)	A0A1A3KR97	Mycobacterium asiaticum.
A0A3M0LYR5	Paracoccus siganidrum.	A0A0H3PQ53	Escherichia coli O157:H7 (strain EC869)	A0A1A3N1E0	Mycobacterium asiaticum.
A0A0A0HME1	Roseovarius mucosus DSM 17069.	A0A0H8XPR0	Shigella sonnei.	A0A1A3N8K9	Mycobacterium asiaticum.
A0A089P2P8	Methylobacterium oryzae CBMB20.	A7ZPI1	Escherichia coli O139:H28 (strain E24377A / ETEC)	L7EZG8	Streptomyces turgidiscabies Car8.
A0A3L6ZTT2	Xanthobacter tagetidis.	A0A0J2EDW6	Escherichia coli.	L7N5Z3	Mycobacterium tuberculosis (strain CDC 1551 / Oshkosh)
A0A071LNA8	Mangrovibacter sp. MFB070.	B1LMG9	Escherichia coli (strain SMS-3-5 / SECEC)	A0A1A3NJ70	Mycobacterium asiaticum.
A0A069PCR9	Caballeronia glathei.	A0A0J2EGH1	Escherichia coli.	L7V2N0	Mycobacterium liflandii (strain 128FXT)
A0A060P5T9	Burkholderia sp. RPE67.	B2PV53	Providencia stuartii ATCC 25827.	A0A1A3R450	Mycobacterium sp. 1081908.1.
A0A060DM20	Azospirillum brasilense.	A0A0K3L4J4	Escherichia coli.	A0A1A3SBE6	Mycobacterium colombiense.
A0A059IP13	Defluviimonas sp. 20V17.	B2TWX2	Shigella boydii serotype 18 (strain CDC 3083-94 / BS512)	A0A1A3UVC2	Mycobacterium sp. 1165178.9.
A0A3J2NY88	Salmonella enterica	A0A0K3Y744	Escherichia coli.	A0A1A6BDT1	Mycobacterium gordonae.
A0A038GTF4	Caballeronia jiangsuensis.	B3X0F9	Shigella dysenteriae 1012.	A0A1B1WGI5	Mycobacterium sp. djl-10.
A0A3I4G3S3	Salmonella enterica	A0A0K9TBX1	Escherichia coli M114.	O53639	Mycobacterium tuberculosis (strain ATCC 25618 / H37Rv)
A0A3I0E3Z8	Salmonella enterica	B6I6S4	Escherichia coli (strain SE11)	A0A1B1WPM9	Mycobacterium sp. djl-10.
A0A3G8H545	Cupriavidus pauculus.	A0A0L0ALP9	Klebsiella sp. RIT-PI-d.	A0A1B4Y988	Mycobacterium ulcerans subsp. shinshuense.
A0A3G3GEY7	Polaromonas sp. SP1.	A0A0L6XZL7	Escherichia coli.	A0A1B7U2T0	Mycobacterium sp. 852002-40037_SCH5390672.
A0A023XI95	Bradyrhizobium japonicum SEMIA 5079.	B7LBS6	Escherichia coli (strain 55989 / EAEC)	A0A1B9C890	Mycobacterium intracellulare subsp. yongonense.
A0A022GFT8	Cupriavidus sp. SK-4.	A0A0L7AN87	Escherichia coli.	Q73U45	Mycobacterium paratuberculosis (strain ATCC BAA-968 / K-10)
A0A3G2V9F5	Methylobacterium brachiatum.	B7MH33	Escherichia coli O45:K1 (strain S88 / ExPEC)	A0A1B9CJD4	Mycobacterium malmoense.
A0A016XHL7	Hylemonella gracilis str. Niagara R.	B7MY32	Escherichia coli O81 (strain ED1a)	A0A1C5C3M6	Streptomyces sp. MnatMP-M17.
A0A3F3IX33	Salmonella enterica	B7N5X3	Escherichia coli O17:K52:H18 (strain UMN026 / ExPEC)	A0A1C5CC73	Streptomyces sp. MnatMP-M17.
A0A3E0C7Y9	Paraburkholderia sp. BL6669N2.	A0A0M7P180	Achromobacter sp.	A0A1C6PSI5	Streptomyces sp. WMMB 322.
A0A3D9MWA9	Paraburkholderia sp. BL27I4N3.	B7UG83	Escherichia coli O127:H6 (strain E2348/69 / EPEC)	A0A1D8T2Z3	Rhodococcus sp. WMMA185.
A0A3D3PS37	Oxalobacteraceae bacterium.	A0A0N0Z8V0	Moellerella wisconsensis ATCC 35017.	A0A1E3SB35	Mycobacterium sherrisii.
A0A3D3JAB1	Rhodobacter sp.	A0A0P7MSF1	Escherichia coli.	A0A1E3SKD5	Mycobacterium intermedium.
A0A3D1WBM5	Betaproteobacteria bacterium.	C3T1I2	Escherichia coli.	A0A1E3SLI3	Mycobacterium sherrisii.
A0A3D0UVN8	Rhodobacter sp.	C8U7Q9	Escherichia coli O103:H2 (strain 12009 / EHEC)	S4ZJD8	Mycobacterium intracellulare subsp. yongonense 05-1390.
A0A3C1IK69	Rhodobacteraceae bacterium.	C8UDV7	Escherichia coli O111:H- (strain 11128 / EHEC)	A0A1E3SV51	Mycobacterium sherrisii.
A0A3C0EYE0	Gammaproteobacteria bacterium.	D1P666	Providencia rustigianii DSM 4541.	A0A1G8UBB5	Streptomyces indicus.
A0A3B9HCX6	Dehalococcoidia bacterium.	D2AG63	Shigella flexneri serotype X (strain 2002017)	T2GZA9	Mycobacterium avium subsp. hominissuis (strain TH135)
A0A3B8QTC6	Rhodobacteraceae bacterium.	D3QLW8	Escherichia coli O55:H7 (strain CB9615 / EPEC)	A0A1G9FE86	Nonomuraea jiangxiensis.
A0A3A5E0P5	Dickeya solani.	D4C4C5	Providencia rettgeri DSM 1131.	A0A1H6E695	Actinomadura echinospora.
A0A3A4CY18	Dickeya dianthicola.	D4C5Q1	Providencia rettgeri DSM 1131.	A0A1H6J1M3	Mycolicibacterium rutilum.
A0A389MVQ4	Methylobacterium sp.	D6HZF4	Escherichia coli B088.	U5WR06	Mycobacterium kansasii ATCC 12478.
A0A388RSC2	Cupriavidus sp. P-10.	D6I9V1	Escherichia coli B185.	A0A1P8XAI4	Mycobacterium sp. MS1601.
A0A382GSP3	marine metagenome.	D6JDA1	Escherichia coli B354.	A0A1Q4HNW8	Mycobacterium paraffinicum.
A0A381RKV7	marine metagenome.	D7XF49	Escherichia coli MS 198-1.	A0A1Q4T101	Mycobacterium sp. SWH-M5.
A0A380W9B0	Afipia felis	D7XJQ4	Escherichia coli MS 84-1.	A0A1Q4TK29	Mycobacterium sp. SWH-M5.
A0A378Z0G2	Pandoraea pulmonicola.	A0A0V9N1N5	Escherichia coli.	A0A1Q4UAP0	Mycobacterium sp. SWH-M3.
A0A378YWH6	Pandoraea pnomenusa.	D7Y9Y4	Escherichia coli MS 115-1.	A0A1Q9SU08	Pseudonocardia sp. CNS-139.
A0A375J8X2	Cupriavidus taiwanensis.	D7ZGU2	Escherichia coli MS 69-1.	A0A1R0TX31	Mycolicibacter heraklionensis.
A0A375II85	Cupriavidus taiwanensis.	D8A5Y2	Escherichia coli (strain MS 21-1)	V7JDZ6	Mycobacterium avium 05-4293.
A0A375HRJ1	Cupriavidus taiwanensis.	D8E2V3	Escherichia coli MS 119-7.	A0A1R0UCF0	Mycolicibacter heraklionensis.
A0A375GQ18	Cupriavidus oxalaticus.	E0IXP9	Escherichia coli (strain ATCC 9637 / CCM 2024 / DSM 1116 / NCIMB 8666/ NRRL B-766 / W)	V7JTR8	Mycobacterium avium 10-5581.
A0A375G7A4	Cupriavidus taiwanensis.	E1IV25	Escherichia coli MS 145-7.	A0A1R0UID1	Mycobacterium sp. SP-6446.
A0A375FAM0	Cupriavidus taiwanensis.	E1J8U7	Escherichia coli MS 124-1.	V7KW19	Mycobacterium avium subsp. paratuberculosis 08-8281.
A0A375EX33	Cupriavidus taiwanensis.	E2X6S4	Shigella dysenteriae 1617.	A0A1R0USZ2	Mycobacterium colombiense.
A0A375E905	Cupriavidus taiwanensis.	E3PEY0	Escherichia coli O78:H11 (strain H10407 / ETEC)	A0A1R0VLT9	Mycobacterium sp. IS-2888.
A0A375DKU8	Cupriavidus taiwanensis.	E3XQG0	Escherichia coli 2362-75.	V7KYM9	Mycobacterium avium subsp. silvaticum ATCC 49884.
A0A375D8B3	Cupriavidus taiwanensis.	A0A127GMX9	Shigella flexneri 4c.	V7LG93	Mycobacterium avium subsp. avium 10-9275.
A0A375CIK2	Cupriavidus taiwanensis.	E6BH39	Escherichia coli MS 85-1.	A0A1S2WFE4	Mycobacterium malmoense.
A0A375CEW2	Cupriavidus taiwanensis.	E7SQW8	Shigella dysenteriae CDC 74-1112.	V7LPU2	Mycobacterium avium subsp. avium 11-4751.
A0A375CBX8	Cupriavidus taiwanensis.	A0A140N7N8	Escherichia coli (strain B / BL21-DE3)	A0A1U9PLV2	Mycolicibacterium litorale.
A0A371B7C9	Pseudolabrys sp. GY_H.	E7SY90	Shigella boydii ATCC 9905.	W4I1J8	Mycobacterium gastri 'Wayne'.
A0A370QT63	Tardiphaga sp. CF115.	E7TDE6	Shigella flexneri CDC 796-83.	A0A1V3WYD5	Mycobacterium kansasii.
A0A370NN98	Cupriavidus sp. S23.	A0A140NM28	Providencia stuartii (strain MRSN 2154)	A0A1V4E108	Streptomyces sp. GKU 895.
A0A370NAT0	Paraburkholderia sp. S27.	E9TL38	Escherichia coli MS 117-3.	X5KV65	Mycolicibacterium mageritense DSM 44476 = CIP 104973.
A0A370LBP6	Bosea sp. RCAM04685.	E9XKN2	Escherichia coli TW10509.	A0A1V4PKU7	Mycobacterium sp. AT1.
A0A367PK28	Cupriavidus necator	A0A152XNA1	Escherichia coli.	X7UN64	Mycobacterium sp. MAC_080597_8934.
A0A365NR49	Herminiimonas fonticola.	E9YQM2	Escherichia coli M863.	A0A1V9KHX2	Streptomyces sp. M41
A0A363TSA2	Bradyrhizobiaceae bacterium.	F3V7Z7	Shigella dysenteriae 155-74.	X7YCG4	Mycobacterium kansasii 824.
A0A357V928	Rhodospirillaceae bacterium.	F3WKB0	Shigella boydii 5216-82.	X7Z414	Mycobacterium kansasii 662.
A0A357LT76	Rhodobacteraceae bacterium.	A0A174RZK3	Clostridium baratii.	A0A1W9YA27	Mycobacterium alsense.
A0A357FCK4	Rhodobacteraceae bacterium.	A0A181WPP0	Klebsiella oxytoca.	X7Z540	Mycobacterium kansasii 732.
A0A355WIV9	Rhodobacteraceae bacterium.	A0A192CA78	Escherichia coli O25b:H4.	A0A1W9ZN50	Mycobacterium arosiense ATCC BAA-1401 = DSM 45069.
A0A354UZ89	Acetobacteraceae bacterium.	F4NCX1	Escherichia coli D9.	A0A1W9ZTI0	Mycobacterium angelicum.
A0A353Y204	Curvibacter sp.	F4SH18	Escherichia coli H736.	X8AE51	Mycobacterium intracellulare.
A0A353DT13	Dehalococcoidia bacterium.	F4T1H1	Escherichia coli M605.	X8CF61	Mycobacterium intracellulare 1956.
A0A352GQS0	Rhodospirillaceae bacterium.	F4TH49	Escherichia coli M718.	A0A1X0B3P8	Mycobacterium aquaticum.
A0A346R3F3	Breoghania sp. L-A4.	F4VEI6	Escherichia coli H591.	A0A1X0CA49	Mycobacterium bouchedurhonense.
A0A346B610	Paraburkholderia caffeinilytica.	F5N483	Shigella flexneri VA-6.	A0A1X0DT11	Mycobacterium heidelbergense.
A0A346A1K7	Pseudolabrys taiwanensis.	F5NYE1	Shigella flexneri K-227.	A0A1X0ELI0	Mycobacterium malmoense.
A0A330FPW9	Polynucleobacter sp. FUKU-NW-11.	G0FEW2	Escherichia coli UMNF18.	A0A1X0FY38	Mycobacterium mantenii.
A0A329DGA7	Burkholderia sp. yr520.	H4IDT9	Escherichia coli DEC1B.	A0A1X0GUU2	Mycobacterium noviomagense.
A0A329BDN9	Paraburkholderia bryophila.	H4IUU9	Escherichia coli DEC1C.	A0A1X0I6R3	Mycobacterium paraseoulense.
A0A329ASR5	Cupriavidus alkaliphilus.	H4JAU1	Escherichia coli DEC1D.	A0A1X0IS82	Mycobacterium rhodesiae.
A0A328XDX1	Paraburkholderia unamae.	H4KJP1	Escherichia coli DEC2C.	A0A1X0JZE6	Mycobacterium shinjukuense.
A0A318XNR2	Bosea sp. CF476.	H4LF06	Escherichia coli DEC2E.	A0A1X0KKN8	Mycobacterium scrofulaceum.
A0A318FQL5	Erwinia sp. AG740.	H4ULZ6	Escherichia coli DEC6A.	A0A1X0KU29	Mycobacterium kansasii.
A0A316G9R4	Silicimonas algicola.	I0VSZ9	Escherichia coli W26.	A0A1X0LAD4	Mycobacterium persicum.
A0A316FCX2	Cupriavidus plantarum.	I2RHC8	Escherichia coli 1.2741.	A0A1X0XWU2	Mycobacterium simiae
A0A316C2E1	Pseudaminobacter salicylatoxidans.	I2S174	Escherichia coli 97.0246.	A0A1X0Y4K5	Mycobacterium simiae
A0A2Z4JTI1	Polynucleobacter asymbioticus.	I2SY43	Escherichia coli 1.2264.	A0A1X1RAV3	Mycobacterium bohemicum.
A0A2Z4JKP1	Polynucleobacter asymbioticus.	I2UST2	Escherichia coli 4.0522.	A0A1X1SQM4	Mycolicibacterium confluentis.
A0A2W7PGU6	Cupriavidus alkaliphilus.	I2WH42	Escherichia coli 9.0111.	A0A1X1TJQ5	Mycobacterium conspicuum.
A0A2W7FIM4	Paraburkholderia sp. PDC91.	I2WUK6	Escherichia coli 4.0967.	A0A1X1TUZ3	Mycobacterium florentinum.
A0A2W6A8D6	Pseudomonas stutzeri	I2XCC0	Escherichia coli 2.3916.	A0A1X1U5U9	Mycobacterium florentinum.
A0A2W5R6P8	Starkeya novella	I4T049	Escherichia coli 541-15.	A0A1X1UPJ1	Mycobacterium fragae.
A0A2W5KJT8	Starkeya novella	I6CIJ6	Shigella flexneri K-315.	A0A1X1V173	Mycobacterium europaeum.
A0A2W4TEU2	Proteobacteria bacterium.	I6D860	Shigella boydii 965-58.	A0A1X1VNC8	Mycobacterium gastri.
A0A2W4KZF3	Proteobacteria bacterium.	I6DXN4	Shigella boydii 4444-74.	A0A1X1W4M3	Mycobacterium interjectum.
A0A2W4KBN5	Proteobacteria bacterium.	I6FPT4	Shigella dysenteriae 225-75.	A0A1X1XJ26	Mycobacterium lacus.
A0A2W1AST6	Chloroflexi bacterium.	J7Q8P7	Escherichia coli.	A0A1X1XPM2	Mycobacterium kubicae.
A0A2V5FPX6	Rhodobacteraceae bacterium.	J7R3W9	Escherichia coli chi7122.	A0A1X1Y6B9	Mycobacterium kyorinense.
A0A2V4TV72	Paraburkholderia silvatlantica.	K0X3A2	Shigella flexneri 1485-80.	A0A1X1Z609	Mycobacterium palustre.
A0A2V4RDR5	Pseudomonas syringae pv. pisi.	K4V7G4	Escherichia coli O111:H8 str. CVM9634.	A0A1X1ZW81	Mycobacterium nebraskense.
A0A2V3U668	Methylobacterium sp. B4.	K4VRZ9	Escherichia coli O111:H11 str. CVM9455.	A0A1X2AAD3	Mycobacterium paraense.
A0A2U9TRX6	Methylobacterium sp. XJLW.	K8WN26	Providencia sneebia DSM 19967.	A0A1X2AYD1	Mycobacterium parmense.
A0A2U9S950	Azospirillum sp. M2T2B2.	L2UYP9	Escherichia coli KTE10.	A0A1X2B6U1	Mycobacterium parmense.
A0A2U8WHP0	Methylobacterium sp. 17SD2-17.	L3C7S2	Escherichia coli KTE193.	A0A1X2BUN4	Mycobacterium riyadhense.
A0A2U8VQA6	Methylobacterium sp. 17Sr1-43.	L3P6Y2	Escherichia coli KTE66.	A0A1X2BZR2	Mycobacterium saskatchewanense.
A0A2U8Q9J0	Bradyrhizobium sp. 3 85S1MB.	L3Q3R7	Escherichia coli KTE75.	A0A1X2C4E4	Mycobacterium saskatchewanense.
A0A2U8PRK5	Bradyrhizobium sp. 2 39S1MB.	L4J4F5	Escherichia coli KTE146.	A0A1X2CDC8	Mycobacterium saskatchewanense.
A0A2U8PI89	Bradyrhizobium ottawaense.	L4V9V6	Escherichia coli KTE112.	A0A1X2D0P8	Mycobacterium sherrisii.
A0A2U8HPP8	Methylobacterium sp. DM1.	M9G8Y1	Escherichia coli MP021561.2.	A0A1X2DPP8	Mycobacterium szulgai.
A0A2U3Q4W8	Bradyrhizobium sp. ORS 3257.	P0AFI0	Escherichia coli (strain K12)	A0A1X2E667	Mycobacterium sp. IEC1808.
A0A2U3IFG8	Burkholderia novacaledonica.	P0AFI1	Escherichia coli O157:H7.	A0A1X2KVS5	Mycobacterium paraintracellulare.
A0A2U2CHS1	Maritimibacter sp. 55A14.	Q0T2C4	Shigella flexneri serotype 5b (strain 8401)	A0A1X2KZ84	Mycolicibacterium vulneris.
A0A2U1Y453	Azospirillum sp. TSO5.	Q1R8Z3	Escherichia coli (strain UTI89 / UPEC)	A0A1X2LY62	Mycobacterium decipiens.
A0A2U1XSS4	Azospirillum sp. TSH64.	A0A1B7JUF0	Providencia heimbachae ATCC 35613.	A0A1Y0TGJ9	Mycobacterium chimaera.
A0A2U1XE30	Azospirillum sp. TSH100.	A0A1B7KKY7	Obesumbacterium proteus ATCC 12841.	A0A1Y5P763	uncultured Mycobacterium sp.
A0A2U1WZ25	Azospirillum sp. TSH20.	Q31Y98	Shigella boydii serotype 4 (strain Sb227)	A0A1Z4EBT0	Mycobacterium shigaense.
A0A2U1W6C7	Azospirillum sp. TSA6c.	Q32DH0	Shigella dysenteriae serotype 1 (strain Sd197)	A0A202FPJ5	Mycobacterium paratuberculosis.
A0A2U1VFW2	Azospirillum sp. TSO35-2.	A0A1B8SW43	Providencia rettgeri.	A0A239KMG1	Streptomyces glauciniger.
A0A2U1VAJ4	Azospirillum sp. TSO22-1.	Q3YZF7	Shigella sonnei (strain Ss046)	A0A243S068	Streptomyces swartbergensis.
A0A2U1RRX4	Betaproteobacteria bacterium.	A0A1C7CYK9	Escherichia coli.	A0A249BW05	Mycobacterium intracellulare.
A0A2U1E9X8	Methylobacterium organophilum.	S0XK59	Escherichia coli KTE37.	A0A249CAJ7	Mycobacterium chimaera.
A0A2U0WRI7	Paraburkholderia sp. OV555.	S0Z4M6	Escherichia coli KTE38.	A0A263DZ11	Pseudonocardia sp. MH-G8.
A0A2U0U8I8	Tardiphaga sp. OV697.	S1EHB5	Escherichia coli KTE73.	A0A285CCP7	Streptomyces sp. TLI_55.
A0A2T6MZ52	gamma proteobacterium symbiont of Ctena orbiculata.	S1HFW4	Escherichia coli KTE100.	A0A2A2YV49	Streptomyces sp. SA15.
A0A2T5XBW4	Methylobacterium sp. GV104.	A0A1E2VPU5	Shigella sp. FC2928.	A0A2A2ZBN5	Mycobacterium avium.
A0A2T5T9L8	Massilia sp. GV045.	A0A1E3N4A4	Shigella sp. FC569.	A0A2A2ZRE7	Mycobacterium avium.
A0A2T3XTT6	Paraburkholderia symbiotica.	S1I4T0	Escherichia coli KTE108.	A0A2A3L7T3	Mycobacterium avium subsp. hominissuis.
A0A2T2WJH2	Sulfobacillus acidophilus.	S1IEQ5	Escherichia coli KTE107.	A0A2A9CZC6	Serinibacter salmoneus.
A0A2T2QN33	Bradyrhizobium sp. MOS002.	S1PFZ7	Escherichia coli KTE182.	A0A2C9SRL6	Mycobacterium sp. shizuoka-1.
A0A2T2Q0X0	Bradyrhizobium sp. MOS003.	T6H9D4	Escherichia coli HVH 70	A0A2G5IPZ9	Streptomyces sp. HG99.
A0A2T1L9J7	Methylarcula marina.	T6LXJ0	Escherichia coli HVH 87	A0A2G8BER5	Mycobacterium heckeshornense.
A0A2T1HSS9	Alsobacter sp. SH9.	T9B2A9	Escherichia coli UMEA 3200-1.	A0A2I0SDU9	Streptomyces populi.
A0A2T1A9C9	Paraburkholderia insulsa.	A0A1J0EE63	Providencia rettgeri.	A0A2I7W2X6	Mycobacterium tuberculosis.
A0A2T0QKM8	Paraburkholderia sp. BL25I1N1.	T9CNF8	Escherichia coli UMEA 3212-1.	A0A2I9E0W8	Rhodococcus sp. Br-6.
A0A2T0PEF4	Rhizobium tropici.	T9TIR4	Escherichia coli UMEA 3718-1.	A0A2K4Y427	Mycobacterium ahvazicum.
A0A2T0KTZ0	Paraburkholderia sp. BL18I3N2.	A0A1J0ZCU7	Escherichia coli.	A0A2L2MFK1	Streptomyces dengpaensis.
A0A2S8RLC4	Paraburkholderia sp. BL21I4N1.	A0A1M2HRZ3	Escherichia coli.	A0A2M8I973	Mycobacterium sp.
A0A2S6UGT6	Alphaproteobacteria bacterium MarineAlpha4_Bin1.	A0A1M2U467	Escherichia coli.	A0A2M8IMQ8	Mycobacterium sp.
A0A2S6UDU7	Alphaproteobacteria bacterium MarineAlpha3_Bin2.	U7V560	Cetobacterium somerae ATCC BAA-474.	A0A2M9FLE9	Mycobacterium goodii.
A0A2S6TV96	Alphaproteobacteria bacterium MarineAlpha4_Bin2.	U9Y0Q9	Escherichia coli 113303.	A0A2M9FLT6	Mycobacterium goodii.
A0A2S6MG56	Bradyrhizobium sp. AC87j1.	U9Y5B6	Escherichia coli 113290.	A0A2N0I5F4	Streptomyces sp. 69.
A0A2S4M3T6	Paraburkholderia eburnea.	U9YCB0	Escherichia coli 110957.	A0A2N3S177	Plantactinospora sp. CNZ320.
A0A2S4LEL5	Methylobacterium sp. V23.	U9ZB78	Escherichia coli 907713.	A0A2N5R3K0	Mycobacterium tuberculosis variant microti OV254.
A0A2S4DHR4	Candidatus Entotheonella serta.	U9ZT12	Escherichia coli 909945-2.	A0A2N5R5X5	Mycobacterium tuberculosis variant microti OV254.
A0A2S2DF89	Massilia oculi.	V0SKA2	Escherichia coli 907672.	A0A2R3S787	Rhodococcus hoagii
A0A2S1XNB1	Azospirillum sp. TSH58.	A0A1Q6B5J0	Escherichia coli.	A0A2R4FER5	Plantactinospora sp. BB1.
A0A2S1XEU7	Azospirillum sp. TSH58.	V0XX27	Escherichia coli 908525.	A0A2R5H009	Mycobacterium montefiorense.
A0A2R8BNX6	Defluviimonas aquaemixtae.	V0ZGP0	Escherichia coli 908573.	A0A2S4XQN2	Streptomyces sp. Ru73.
A0A2R4VTM0	Azospirillum humicireducens.	V2QVK6	Escherichia coli HVH 50	A0A2S4ZSV7	Streptomyces sp. Ru62.
A0A2P8KF79	Variovorax sp. WS11.	V6FX87	Escherichia coli 99.0741.	A0A2S7N7J5	Mycobacterium sp. EPG1.
A0A2N8Q8T5	Paraburkholderia fungorum.	A0A1S1HJS7	Providencia stuartii.	A0A2T0JYP4	Actinoplanes italicus.
A0A2N7X0E9	Paraburkholderia symbiotica.	V8FIN0	Escherichia coli ATCC BAA-2209.	A0A2T5L6K3	Rhodococcus sp. OK519.
A0A2N5CA95	Cupriavidus pauculus.	A0A1S6TDM2	Escherichia coli M8.	A0A2T5WN07	Mycobacterium sp. YR782.
A0A2N3ETT3	Alphaproteobacteria bacterium HGW-Alphaproteobacteria-1.	A0A1S9JFQ0	Shigella boydii.	A0A2T7T1V9	Streptomyces scopuliridis RB72.
A0A2N2RPW1	Betaproteobacteria bacterium HGW-Betaproteobacteria-3.	V8K0V8	Escherichia coli LAU-EC10.	A0A2T7T773	Streptomyces scopuliridis RB72.
A0A2M8ZEA1	Afipia broomeae.	A0A1S9K2H7	Shigella dysenteriae.	A0A2U2DZS0	Mycobacterium avium subsp. hominissuis.
A0A2M8VJB7	Polynucleobacter sp. UB-Domo-W1.	W1AQB1	Klebsiella pneumoniae IS22.	A0A2U2ZPM2	Streptomyces sp. Act143.
A0A2M8RHB9	Bradyrhizobium sp. INPA54B.	W1F095	Escherichia coli ISC7.	A0A2U3NDL7	Mycobacterium sp. AB308.
A0A2M7GTA9	Rhodospirillales bacterium CG15_BIG_FIL_POST_REV_8_21_14_020_66_15.	A0A1U9T669	Escherichia coli.	A0A2U3NPR0	Mycobacterium sp. AB57.
A0A2M6XQN7	Methylobacterium sp. CG09_land_8_20_14_0_10_71_15.	W9AI64	Escherichia coli O25b:H4-ST131.	A0A2U3P6A9	Mycobacterium sp. AB215.
A0A2M6U9X0	Bradyrhizobium sp. TSA1.	A0A1X0YRK9	Escherichia coli.	A0A2U9PHE0	Mycobacterium smegmatis (strain MKD8)
A0A2K9QA81	Dickeya zeae.	A0A1X3I4J3	Escherichia coli M056.	A0A2U9PWN7	Mycobacterium smegmatis (strain MKD8)
A0A2K8YQ06	Bradyrhizobium sp. SK17.	A0A1X3IJX0	Escherichia coli E1114.	A0A2X1U8L6	Mycobacterium xenopi.
A0A2K8W0C8	Dickeya solani RNS 08.23.3.1.A.	A0A1X3JF93	Escherichia coli H386.	A0A2Y9A191	Branchiibius hedensis.
A0A2K8QHH1	Dickeya fangzhongdai.	A0A1X3KE18	Escherichia coli H461.	A0A2Z5Y895	Mycobacterium marinum.
A0A2J7W481	Variovorax sp. B4.	A0A1X3L024	Escherichia coli H420.
A0A2I8ER30	Paraburkholderia terrae.	A0A1X3LFW3	Escherichia coli TA054.
A0A2I6S3H0	Azoarcus sp. SY39.	A0A1X3M0S9	Escherichia coli TA249.
A0A2H9VEU9	Bradyrhizobium lablabi.	A0A1Z3V1A5	Escherichia coli O157.
A0A2H6IZH8	bacterium BMS3Bbin10.	A0A200LMB3	Shigella sonnei.
A0A2H6BEV5	Methylopila sp. Yamaguchi.	A0A209A2Q4	Yersinia frederiksenii.
A0A2G8T3T5	Massilia psychrophila.	A0A209AWU9	Yersinia frederiksenii.
A0A2G2B1G1	Marinosulfonomonas sp.	A0A222QNM6	Escherichia coli NCCP15648.
A0A2E9EBE0	Gammaproteobacteria bacterium.	A0A234RN35	Escherichia coli.
A0A2E9BZZ1	Variovorax sp.	A0A235N4B3	Shigella sonnei.
A0A2E8X7N8	Chloroflexi bacterium.	A0A235X2F3	Shigella sonnei.
A0A2E8V959	Dehalococcoidia bacterium.	A0A237FXJ9	Shigella boydii.
A0A2E8U5F2	Magnetovibrio sp.	A0A243V1A0	Escherichia coli.
A0A2E8RA39	Chloroflexi bacterium.	A0A246W155	Escherichia coli.
A0A2E7YC83	Methylobacterium sp.	A0A264VRF3	Providencia rettgeri.
A0A2E7WJP3	Marinovum sp.	A0A271QZJ3	Escherichia coli.
A0A2E7V397	Rickettsiales bacterium.	A0A2A2C4U6	Escherichia coli.
A0A2E7QU53	Rhodospirillaceae bacterium.	A0A2A2XLW0	Shigella flexneri.
A0A2E6ZQA1	Chloroflexi bacterium.	A0A2A5Q8F9	Providencia rettgeri.
A0A2E6X3T8	Magnetovibrio sp.	A0A2D0P4P4	Escherichia coli O127:H6.
A0A2E6GQZ9	Rhodospirillaceae bacterium.	A0A2H4TX11	Escherichia coli.
A0A2E5V2J7	Rhodospirillaceae bacterium.	A0A2H9A4L4	Escherichia coli.
A0A2E5PP96	Rhodospirillaceae bacterium.	A0A2I6E5U9	Enterobacter cancerogenus.
A0A2E5NJD7	Rhodospirillaceae bacterium.	A0A2J1C3R5	Escherichia coli.
A0A2E4XRB2	Rhodospirillaceae bacterium.	A0A2J7P3D2	Enterobacter cancerogenus.
A0A2E4H0L4	Rhodospirillaceae bacterium.	A0A2J9H2S0	Hafnia alvei.
A0A2E3ZLX7	Rhodospirillaceae bacterium.	A0A2K0PZR4	Shigella flexneri.
A0A2E3YJZ2	Gammaproteobacteria bacterium.	A0A2K3TWU2	Escherichia coli.
A0A2E3PEA9	Rhodobacteraceae bacterium.	A0A2K4P6M6	Escherichia coli.
A0A2E3P7Z9	Magnetovibrio sp.	A0A2S1VN13	Escherichia coli O26 str. RM10386.
A0A2E3KYM2	Magnetovibrio sp.	A0A2S8D879	Shigella dysenteriae.
A0A2E3K6V1	Rhodospirillaceae bacterium.	A0A2S8DKT9	Shigella boydii.
A0A2E3AM04	Chloroflexi bacterium.	A0A2S8JJF0	Escherichia coli.
A0A2E1HBG0	Fulvimarina sp.	A0A2T3TI77	Escherichia coli.
A0A2E0E6U5	Rhodobacteraceae bacterium.	A0A2T3U5T4	Escherichia coli.
A0A2E0BLG1	Rhodobacteraceae bacterium.	A0A2U8YE28	Escherichia coli O145 str. RM9872.
A0A2D9LMA1	Chloroflexi bacterium.	A0A2U9KTR8	Escherichia coli.
A0A2D9F5F1	Rhodospirillaceae bacterium.	A0A2X1KIW1	Escherichia coli.
A0A2D9AEI1	Roseovarius sp.	A0A2X1MHQ2	Escherichia coli.
A0A2D8Z044	Magnetovibrio sp.	A0A2X1NI98	Escherichia coli.
A0A2D7MJK6	SAR116 cluster bacterium.	A0A2X2IEH4	Shigella dysenteriae.
A0A2D7K0W4	Marinovum sp.	A0A2X3A375	Escherichia coli.
A0A2D7F6S0	Filomicrobium sp.	A0A2X5RHE7	Escherichia coli.
A0A2D7BIW6	SAR116 cluster bacterium.	A0A2X6DGT8	Escherichia coli.
A0A2D7ABT8	Magnetovibrio sp.	A0A2X7EQ18	Escherichia coli.
A0A2D6Z927	Afipia sp.	A0A2X7H732	Escherichia coli.
A0A2D5J9I6	Rhodobacteraceae bacterium.	A0A2Y0XFE7	Escherichia coli.
A0A2D4UPQ3	Candidatus Puniceispirillum sp.	A0A2Y3BHJ7	Shigella flexneri 2a.
A0A2D0IAV7	Curvibacter sp. PD_MW3.	A0A2Y4XH03	Shigella flexneri.
A0A2C9DDK2	Hartmannibacter diazotrophicus.	A0A2Z5XNK8	Escherichia coli O157:H7.
A0A2C9BW16	Burkholderia sp. OK233.
A0A2C9BA61	Burkholderia sp. D7.
A0A2C9AZR0	Burkholderia sp. OK806.
A0A2C9ASY8	Burkholderia sp. YR290.
A0A2B8BGY7	Azospirillum sp. B2.
A0A2A6PVN4	Bradyrhizobium sp. Y36.
A0A2A6NYH9	Bradyrhizobium sp. C9.
A0A2A6N805	Bradyrhizobium diazoefficiens.
A0A2A5YCQ9	SAR116 cluster bacterium MED-G04.
A0A2A4R7V0	Rhizobiales bacterium.
A0A2A4PIS9	Rhodospirillaceae bacterium.
A0A2A4LL73	Rhizobiales bacterium.
A0A2A4EPJ2	Pseudomonas acidophila.
A0A2A2VCX8	Bradyrhizobium sp. UFLA03-84.
A0A286AQG8	Variovorax sp. YR752.
A0A259IPD5	Polynucleobacter sp. 39-46-10.
A0A259DF52	Polynucleobacter sp. 24-46-87.
A0A259CBR9	Rhizobiales bacterium 17-65-6.
A0A258U7V5	Polaromonas sp. 28-63-22.
A0A258NKZ6	Azorhizobium sp. 35-67-15.
A0A258MA42	Polynucleobacter sp. 35-46-11.
A0A258KBI1	Azorhizobium sp. 32-67-21.
A0A258IFW9	Rhizobiales bacterium 32-66-11.
A0A257ZQA0	Rhizobiales bacterium 12-68-15.
A0A257Y6K6	Azorhizobium sp. 12-66-6.
A0A257U9I3	Ferrovum sp. 37-45-19.
A0A257QN51	Burkholderiales bacterium 21-58-4.
A0A257KL15	Bradyrhizobiaceae bacterium PARB1.
A0A254Q050	Polynucleobacter aenigmaticus.
A0A254PX16	Polynucleobacter campilacus.
A0A248VTT0	Paraburkholderia aromaticivorans.
A0A244EH01	Variovorax sp. JS1663.
A0A244DP31	Paraburkholderia terrae.
A0A242MPH7	Caballeronia sordidicola.
A0A242MCF9	Caballeronia sordidicola.
A0A240E1E6	Polynucleobacter meluiroseus.
A0A239SM08	Pandoraea sputorum.
A0A239NYU3	Tardiphaga sp. OK246.
A0A235GGC6	Burkholderia sp. CF145.
A0A231UBM0	Pandoraea apista.
A0A226X950	Caballeronia sordidicola.
A0A225NMU7	Marinibacterium profundimaris.
A0A221A170	Burkholderia sp. AD24.
A0A219AWS0	Loktanella sp. 22II-4b.
A0A210RZT5	Polynucleobacter hirudinilacicola.
A0A1Z9K2M6	Gammaproteobacteria bacterium TMED183.
A0A1Z8XK41	Hyphomicrobiaceae bacterium TMED74.
A0A1Z8UZI4	Candidatus Puniceispirillum sp. TMED52.
A0A1Z8LJ86	Rhodospirillaceae bacterium TMED8.
A0A1Z3Q6U0	Salmonella enterica subsp. enterica serovar India str. SA20085604.
A0A1Y6KES6	Bradyrhizobium sp. ORS 285.
A0A1Y2JQ20	Bradyrhizobium japonicum.
A0A1X7PA76	Azospirillum lipoferum.
A0A1X7EEC2	Azospirillum oryzae.
A0A1X7DIM3	Paraburkholderia caryophylli.
A0A1X3FB34	Bradyrhizobium canariense.
A0A1X2RQ35	Salmonella enterica subsp. enterica serovar Rough O:d:1,7.
A0A1X0T552	Aurantimonas sp. 22II-16-19i.
A0A1X0MW18	Burkholderia sp. A27.
A0A1W9K9P2	Proteobacteria bacterium ST_bin15.
A0A1W9I6S9	Proteobacteria bacterium SG_bin9.
A0A1W9I4Y9	Proteobacteria bacterium SG_bin8.
A0A1W6ZRX3	Pseudorhodoplanes sinuspersici.
A0A1W6RJA3	Methylorubrum zatmanii.
A0A1V8NTB4	Citrobacter braakii.
A0A1V5ET00	Bradyrhizobium sp. BR10280.
A0A1V1UBZ7	Roseovarius sp. A-2.
A0A1V0RL50	Roseovarius mucosus.
A0A1U9UZL9	Cupriavidus necator
A0A1U7DJZ3	Brevirhabdus pacifica.
A0A1S8FID2	Polaromonas sp. A23.
A0A1S2T3G7	Polynucleobacter sp. QLW-P1DATA-2.
A0A1S2SIJ7	Bradyrhizobium elkanii.
A0A1S2N540	Massilia timonae.
A0A1S1P3L3	Methylobacterium extorquens
A0A1R1QDI7	Bradyrhizobium sp. UFLA 03-321.
A0A1R0HCZ3	Polynucleobacter sphagniphilus.
A0A1Q7BLT2	Alphaproteobacteria bacterium 13_2_20CM_2_64_7.
A0A1Q5SGX6	Bradyrhizobium sp. AS23.2.
A0A1Q5S670	Bradyrhizobium sp. NAS80.1.
A0A1Q5RQS0	Bradyrhizobium sp. NAS96.2.
A0A1Q4DJT9	Rhizobiales bacterium 64-17.
A0A1Q4CFQ4	Pandoraea sp. 64-18.
A0A1Q3W5U3	Afipia sp. 64-13.
A0A1Q3V729	Rhodospirillales bacterium 69-11.
A0A1P9XV02	Burkholderia sp. KK1.
A0A1P8FII0	Betaproteobacteria bacterium GR16-43.
A0A1N7PZ39	Paracoccus saliphilus.
A0A1N6LU61	Burkholderia sp. GAS332.
A0A1N6LC21	Bradyrhizobium erythrophlei.
A0A1N6JWF1	Paraburkholderia phenazinium.
A0A1N6HZ69	Bradyrhizobium erythrophlei.
A0A1M7SUE5	Bradyrhizobium erythrophlei.
A0A1M7FEC3	Bradyrhizobium lablabi.
A0A1M7CMQ8	Bradyrhizobium lablabi.
A0A1M7AK87	Roseovarius marisflavi.
A0A1M6NH69	Paraburkholderia terricola.
A0A1M6KKI9	Bradyrhizobium lablabi.
A0A1M5PH69	Bradyrhizobium erythrophlei.
A0A1M5MZ31	Bradyrhizobium erythrophlei.
A0A1L9GLE5	Polynucleobacter sp. MWH-Adler-W8.
A0A1L6HT58	Paraburkholderia sp. SOS3.
A0A1L3FJB7	Bradyrhizobium japonicum.
A0A1K0JQG6	Cupriavidus necator
A0A1J5S3B5	mine drainage metagenome.
A0A1J0D4I6	Polynucleobacter asymbioticus.
A0A1I7LID0	Bradyrhizobium arachidis.
A0A1I7JQ13	Methylobacterium sp. UNCCL125.
A0A1I7GWN9	Polaromonas sp. YR568.
A0A1I7E3Y4	Paraburkholderia aspalathi.
A0A1I7D9X4	Sedimentitalea nanhaiensis.
A0A1I6QHS6	Methylobacterium sp. yr668.
A0A1I6EKG5	Poseidonocella sedimentorum.
A0A1I5XIP1	Variovorax sp. 770b2.
A0A1I5MPX0	Bradyrhizobium sp. Ghvi.
A0A1I5M7P5	Variovorax sp. PDC80.
A0A1I5ES10	Roseovarius lutimaris.
A0A1I4V676	Bradyrhizobium sp. Rc3b.
A0A1I4UD57	Variovorax sp. OV329.
A0A1I4P855	Bradyrhizobium sp. NFR13.
A0A1I4MVW6	Methylobacterium pseudosasicola.
A0A1I4DM49	Methylorubrum salsuginis.
A0A1I3R6M0	Bradyrhizobium sp. cf659.
A0A1I3LQD0	Methylobacterium brachiatum.
A0A1I3D7T1	Paraburkholderia megapolitana.
A0A1I3CDG7	Bradyrhizobium sp. Gha.
A0A1I2XAQ6	Methylobacterium gossipiicola.
A0A1I2AG76	Roseivivax sediminis.
A0A1I1QMA2	Cupriavidus sp. OV038.
A0A1I1DQM1	Bosea sp. DSM 18164.
A0A1I0YR91	Poseidonocella pacifica.
A0A1H8XNC2	Rhodospirillales bacterium URHD0017.
A0A1H8HCT6	Paracoccus alcaliphilus.
A0A1H7YX33	Bradyrhizobium sp. OK095.
A0A1H7W127	Variovorax sp. YR750.
A0A1H7K051	Paraburkholderia caballeronis.
A0A1H7EJ79	Paraburkholderia diazotrophica.
A0A1H7C8Z2	Paraburkholderia tropica.
A0A1H6PMF5	Paraburkholderia hospita.
A0A1H6N1T2	Tardiphaga sp. OK245.
A0A1H5N089	Burkholderia sp. WP9.
A0A1H5J0P2	Bradyrhizobium erythrophlei.
A0A1H4GUT3	Paraburkholderia sartisoli.
A0A1H3DTJ2	Collimonas sp. OK242.
A0A1H1TBU0	Bradyrhizobium canariense.
A0A1H1JMX8	Paraburkholderia fungorum.
A0A1H0QZN9	Afipia sp. GAS231.
A0A1H0QPB2	Ralstonia sp. 25mfcol4.1.
A0A1H0BHV2	Afipia sp. GAS231.
A0A1G9QYX4	Methylobacterium phyllostachyos.
A0A1G8LXW7	Bradyrhizobium sp. Rc2d.
A0A1G8J179	Variovorax sp. OV700.
A0A1G8C5F2	Burkholderia sp. yr281.
A0A1G6XB84	Variovorax sp. CF079.
A0A1G6UUE3	Cupriavidus sp. YR651.
A0A1G6MDK2	Bradyrhizobium sp. R5.
A0A1G6L758	Burkholderia sp. TNe-862.
A0A1G5UAN3	Methylobacterium sp. UNC378MF.
A0A1G4TYG0	Ancylobacter rudongensis.
A0A1G3IRM7	Rhodospirillales bacterium RIFCSPLOWO2_12_FULL_67_15.
A0A1G3CQJ0	Polynucleobacter sp. GWA2_45_21.
A0A1F4N3Q1	Burkholderiales bacterium RIFCSPLOWO2_12_FULL_64_99.
A0A1F4DKZ0	Betaproteobacteria bacterium RIFCSPLOWO2_12_FULL_63_13.
A0A1F4C9R6	Betaproteobacteria bacterium RIFCSPLOWO2_12_FULL_64_23.
A0A1F4AZM4	Betaproteobacteria bacterium RIFCSPLOWO2_02_FULL_66_14.
A0A1F4ANI8	Betaproteobacteria bacterium RIFCSPLOWO2_02_FULL_63_19.
A0A1F4AIL7	Betaproteobacteria bacterium RIFCSPLOWO2_02_64_14.
A0A1F3ZTI3	Betaproteobacteria bacterium RIFCSPLOWO2_02_FULL_62_17.
A0A1F3YTU0	Betaproteobacteria bacterium RBG_16_64_18.
A0A1E4QWZ4	Cupriavidus sp. UYMMa02A.
A0A1E4C361	Hyphomicrobium sp. SCN 65-11.
W9H348	Skermanella stibiiresistens SB22.
W4M1I0	Candidatus Entotheonella gemina.
A0A1E3LF21	Pandoraea sp. ISTKB.
W4LFJ8	Candidatus Entotheonella factor.
A0A1E3GXG3	Methylobrevis pamukkalensis.
A0A1E3EGE6	Bradyrhizobium elkanii.
A0A1C3U7P4	Bradyrhizobium shewense.
A0A1C3TUW5	Bradyrhizobium yuanmingense.
V4RUG6	Lutibaculum baratangense AMV1.
A0A1B9ZBV4	Bradyrhizobium paxllaeri.
A0A1B9YK89	Bradyrhizobium sp. LMTR 3.
A0A1B1URV3	Bradyrhizobium icense.
U3R1R4	Ralstonia pickettii DTP0602.
A0A1A9MZ86	Paraburkholderia ginsengiterrae.
U1HK36	Bradyrhizobium sp. DFCI-1.
A0A1A5X5F9	Paraburkholderia tropica.
T1XGQ0	Variovorax paradoxus B4.
R7XMP0	Cupriavidus sp. GA3-3.
R7X0D1	Pandoraea sp. SD6-2.
R4WPL1	Burkholderia insecticola.
Q89QH1	Bradyrhizobium diazoefficiens (strain JCM 10833 / IAM 13628 / NBRC14792 / USDA 110)
Q46S71	Cupriavidus necator (strain JMP 134 / LMG 1197)
Q13RQ3	Paraburkholderia xenovorans (strain LB400)
Q129S6	Polaromonas sp. (strain JS666 / ATCC BAA-500)
Q0K0H7	Cupriavidus necator (strain ATCC 17699 / H16 / DSM 428 / Stanier 337)
P40149	Oxalobacter formigenes.
M7XZU6	Methylobacterium mesophilicum SR1.6/6.
M4Z6F4	Bradyrhizobium oligotrophicum S58.
M1RRI6	beta proteobacterium CB.
K9D9U3	Massilia timonae CCUG 45783.
A0A191UG47	Polynucleobacter wuianus.
K8RLH9	Burkholderia sp. SJ98.
K8PC61	Afipia clevelandensis ATCC 49720.
A0A177QV77	Betaproteobacteria bacterium SCGC AG-212-J23.
K8P7G8	Afipia broomeae ATCC 49717.
A0A177J9R6	Methylorubrum populi.
A0A176YTG3	Bradyrhizobium sp. BR 10245.
A0A176YSS3	Bradyrhizobium neotropicale.
J3CW21	Bradyrhizobium sp. YR681.
A0A161R663	Tardiphaga robiniae.
J2TGC9	Variovorax sp. CF313.
A0A160V1B6	Bradyrhizobium sp. G22.
I9WR81	Methylobacterium sp. GXF4.
A0A160U9B2	Bradyrhizobium sp.
A0A160PBQ8	Methylorubrum populi.
A0A160FV15	Burkholderia sp. OLGA172.
A0A158KAQ3	Caballeronia choica.
A0A158IZV5	Caballeronia humi.
A0A158ISQ7	Caballeronia terrestris.
A0A158ILJ5	Caballeronia cordobensis.
A0A158GSL7	Caballeronia sordidicola.
I5CRS8	Paraburkholderia terrae BS001.
A0A158GRC0	Caballeronia telluris.
A0A158FLF8	Caballeronia udeis.
A0A158DQ52	Caballeronia calidae.
A0A158DN16	Caballeronia pedi.
A0A158C1D1	Caballeronia fortuita.
A0A158BUA1	Caballeronia hypogeia.
A0A158B943	Caballeronia arationis.
I2QC24	Bradyrhizobium sp. WSM1253.
I2IY78	Burkholderia sp. Ch1-1.
A0A151FEV0	Bradyrhizobium liaoningense.
A0A150ZB58	Bradyrhizobium sp. DOA1.
A0A150U9X9	Bradyrhizobium sp. AT1.
A0A149VSM5	Ferrovum sp. PN-J185.
I0GB98	Bradyrhizobium sp. S23321.
A0A149PT79	Caballeronia megalochromosomata.
H5Y803	Bradyrhizobium sp. WSM471.
A0A142Z0M9	Paraburkholderia caribensis.
H5WKK2	Burkholderiales bacterium JOSHI_001.
A0A142LM02	Betaproteobacteria bacterium UKL13-2.
A0A142JSL1	Cupriavidus nantongensis.
A0A139BW31	Candidatus Gallionella acididurans.
H1KMW3	Methylorubrum extorquens DSM 13060.
H0TV16	Bradyrhizobium sp. STM 3843.
A0A127JV25	Ramlibacter tataouinensis.
A0A127JTH4	Ramlibacter tataouinensis.
H0T3B8	Bradyrhizobium sp. STM 3809.
H0SDJ3	Bradyrhizobium sp. (strain ORS 375)
H0HQ60	Mesorhizobium alhagi CCNWXJ12-2.
A0A127ENB1	Rhodoplanes sp. Z2-YC6860.
A0A126YLZ7	Burkholderia sp. PAMC 28687.
G8MAA5	Burkholderia sp. YI23.
G8B0A9	Azospirillum brasilense Sp245.
A0A125SMV1	Burkholderia sp. PAMC 26561.
G7ZBD0	Azospirillum lipoferum (strain 4B)
G7DRV0	Bradyrhizobium japonicum USDA 6.
A0A120HN32	Bradyrhizobium sp. CCGE-LA001.
F8GQ86	Cupriavidus necator (strain ATCC 43291 / DSM 13513 / N-1)
F7QRF5	Bradyrhizobiaceae bacterium SG-6C.
A0A109K0Z4	Bradyrhizobium sp. BR 10303.
A0A109CEK3	Variovorax sp. WDL1.
A0A101K1N1	Bosea sp. WAO.
A0A0X1SED6	Methylobacterium sp. AMS5.
A0A0V7Z1Q2	Methylobacterium sp. GXS13.
F3KVX4	Hylemonella gracilis ATCC 19624.
A0A0U2Y8V2	Pandoraea norimbergensis.
A0A0T5NN22	Roseovarius atlanticus.

## Sheet: Protein sequences
Supplementary Sheet. Protein sequences used in this study.
>tr|A0A016XHL7|A0A016XHL7_9BURK Oxalyl-CoA decarboxylase OS=Hylemonella gracilis str. Niagara R OX=1458275 GN=AZ34_11055 PE=3 SV=1
MSNDAQTSTLTDGFHLVIDALKLNGISNIYGLPGIPVTDLTRMMQAEGMRVISFRHEANA
GNAAAIAGFMNGAKGVPGVCLTVSAPGFLNALVALANATTNCWPMILISGSSEREIVDLS
QGDYEEMDQLAIAKPLCKAAFRVLNAEDIGVGIARAIRAAVSGRPGGVYLDLPAKLFSQT
MDAAAGKASLIKVVDPAPRQIPAPESITRALNLLKGAKKPLILLGKGAAYAQADKDIQAL
VEKTGIPYLPMSMAKGILPDTHPQSAAAARSFVLPEADVVLLIGARLNWLLSHGKGKTWG
GKDHKDWGGQKFIQIDIASTEFDSNVRIDAPIAGDIGSCVSAMLAGIGNSWTKPPADWTN
AINDKKTKNIAKMAETLAKDPKPMNFHSALNVVRDIFKAHPDTLLVNEGANALDFTRSIV
DMYKPRKRLDVGTWGVMGIGMGFAVAAAVESNQRVVAVCGDSAFGFSGMEVETIARYNLP
VCVVIFNNNGVYRGTDVNPTGGADVAPTVFVKDARYEKLMEAFGGVGVYAQTTAELRKGI
EDALKSGKPTLINAIIDETAGTESGRITSLNPAAALKK
>tr|A0A022GFT8|A0A022GFT8_9BURK Oxalyl-CoA decarboxylase OS=Cupriavidus sp. SK-4 OX=574750 GN=CF68_25835 PE=3 SV=1
MAEVGNELQRHATEEHQAQTDGFHLVIDALKLNGIENIYGLPGIPVTDLARLAQANGMRV
ISFRHEQNAGNAAAIAGFLTQKPGVCLTVSAPGFMNGLTALAHATTNCFPMILISGSSER
EIVDLQQGDYEEMDQLAIARPHAKAAFRVLHAEDIGVGIARAIRAAVSGRPGGVYLDLPA
KLLGQSMEAEKGRKSLIKVVDPAPRQLPAPDSVDRAVALLKSAKRPLILLGKGAAYARAE
ADIRTLVEKTGIPSLPMSMAKGLLPDTHPQSASAARSYVLAEADVVLLVGARLNWLLSHG
KGKTWGKPKQFIQIDIAATEMDSNVAIAAPVVGDIGSCVSAILDQVGNDFAKPGAEWLNA
VADRRDTNLAKMAETLAKSKDVAPMNFHGALSVLKDVVKANPGISFVNEGANTLDYARAV
IDMYEPRKRLDVGTWGVMGVGMGYAVAAAVETSKPVLALCGDSAFGFSGMEVETICRYNL
PVCIVIFNNNGVYKGIDVNPTGGKDPAVTTFVPGARYDKMMEAFGGVGYNVTTPAELEAA
VNEALRSGKPTLVNAVIDPAAGTESGRLTNLNPQSSAKK
>tr|A0A023XI95|A0A023XI95_BRAJP Oxalyl-CoA decarboxylase OS=Bradyrhizobium japonicum SEMIA 5079 OX=476282 GN=oxc PE=3 SV=1
MLNTATKSEAPGTEQELTDGFHLVIDALKLNGINTIYNVPGIPITDLGRMAQAEGIRVIS
FRHEQNAGYAAGIAGYLTKKPGVCLTVSAPGFLNGLTALAHATTNCYPMILISGSSEREI
VDLQQGDYEEMDQLAIAKPLCKAAYRVLHAQDIGIGLARAIRAAVSGRPGGVYLDLPAKL
FGQVMNADAGQKSLVKVIDAAPAQIPSPASIKRALDVLKAAKRPLIILGKGAAYAQADEE
IKSFVEKSGVPFLPMSMAKGLLPDTHPQCAGAARSTVLKESDVVLLIGARLNWLLSHGKG
KSWGEAPKKFIQVDIEPREMDSNVEIVAPVVGDIGSVVSAFNQAMASGWTAPPAEWTKAI
SSKREENVAKMAPKLMNNKSPMDYHGALGVLKNVIKDHPEAILVNEGANTLDLARGVIDM
YRPRKRLDVGTWGVMGIGMGQAIAAALETGHPVLAVEGDSAFGFSGMEVETICRYNLPIC
VVIFNNDGIYRGTDVNSVNADPATTVFVKGARYDKMMEAFGGVGVNATSPDELKRAVNEA
MASGKPTLINAVIDPAAGSESGRIGNLNPQSVLQKKK
>tr|A0A023Z0Q6|A0A023Z0Q6_ECOLX Putative oxalyl-CoA decarboxylase OS=Escherichia coli O145:H28 str. RM12581 OX=1248823 GN=ECRM12581_15805 PE=3 SV=1
MSDQLQMTDGMHIIVEALKQNNIDTIYGVVGIPVTDMARHAQAEGIRYIGFRHEQSAGYA
AAASGFLTQKPGICLTVSAPGFLNGLTALANATVNGFPMIMISGSSDRAIVDLQQGDYEE
LDQMNAAKPYAKAAFRVNQPQDLGIALARAIRVSVSGRPGGVYLDLPANVLAATMEKDEA
LTTIVKVENPSPALLPCPKSVTSAISLLAKAERPLIILGKGAAYSQADEQLREFIESAQI
PFLPMSMAKGILEDTHPLSAAAARSFALANADVVMLVGARLNWLLAHGKKGWAADTQFIQ
LDIEPQEIDSNRPIAVPVVGDIASSMQGMLAELKQNTFTTPLVWRDILNIHKQQNAQKMH
EKLSTDTQPLNYFNALSAVRDVLRENQDIYLVNEGANTLDNARNIIDMYKPRRRLDCGTW
GVMGIGMGYAIGASVTSGSPVVAIEGDSAFGFSGMEIETICRYNLPVTIVIFNNGGIYRG
DGVDLSGAGAPSPTDLLHHARYDKLMDAFRGVGYNVTTTDELRHALTTGIQSRKPTIINV
VIDPAAGTESGHITKLNPKQVAGN
>tr|A0A024JR80|A0A024JR80_9MYCO Oxalyl-CoA decarboxylase OS=Mycobacterium triplex OX=47839 GN=oxcA PE=3 SV=1
MTTPSASSIAAPDGLADAPQTDGFHLVVDALMANDIDTIYGIVGIPITDLARVAQASGMR
YIGFRQETSAGHAAAAAGFLTRRPGVCLTTSGPGFLNGLPALANATTNCFPMIQISGSSN
RALVDLQRGDYQDLDQLNAARPFVKAAYRVERVEDIGLAIARAIRTAVSGRPGGVYLDIP
GTVLGQAMDAADGAESVWRVIDPAPRQLPAPEAIDRALDVLARARRPLIVLGKGAAYAQA
DAVIRDFVESTGIPFLPMSMAKGLLPDSHRQSVAAARSLAIARADAVLLVGARLNWLLGH
GESPQWAADAKFVQIDIAASEFDSNQPIVAPLAGDIGSVMFALRDGLATRPITVPTDWTD
ELADRRARNDAKMNARLAENPHPMRFYNALGAISSVLQKHPDVYLVNEGANALDLARNVI
EMELPRHRLDTGTWGVMGIGMGYAIAAAVETGRPVVAIEGDSAFGFSGMEIETICRYRLP
VTVVILNNGGVYRGDEEPTGDRPAPTVLNAGARHELLAEAFGGKGYHVTTPAELRSALSE
ALASGGPSLIDCELDPAAGVESGHLASLNPSSAANRQPAVSAGA
>tr|A0A025CWH4|A0A025CWH4_ECOLX Oxalyl-CoA decarboxylase OS=Escherichia coli O145:NM str. 2010C-3526 OX=1446596 GN=BX51_12570 PE=3 SV=1
MSDQLQMTDGMHIIVEALKQNNIDTIYGVVGIPVTDMARHAQAEGIRYIGFRHEQSAGYA
AAASGFLTQKPGICLTVSAPGFLNGLTALANATVNGFPMIMISGSSDRAIVDLQQGDYEE
LDQMNAAKPYAKAAFRVNQPQDLGIALARAIRVSVSGRPGGVYLDLPANVLAATMEKDEA
LTTIVKVENPSPALLPCPKSVTSAISLLAKAERPLIILGKGAAYSQADEQLREFIESAQI
PFLPMSMAKGILEDTHPLSAAAARSFALANADVVMLVGARLNWLLAHGKKGWAADTQFIQ
LDIEPQEIDSNRPIAVPVVGDIASSMQGMLAELKQNTFTTPLVWRDILNIHKQQNAQKMH
EKLSTDTQPLNYFNALSAVRDVLRENQDIYLVNEGANTLDNARNIIDMYKPRRRLDCGTW
GVMGIGMGYAIGASVTSGSPVVAIEGDSAFGFSGMEIETICRYNLPVTIVIFNNGGIYRG
DGVDLSGAGAPSPTDLLHHARYDKLMDAFRGVGYNVTTTDELRHALTTGIQSRKPTIINV
VIDPAAGTESGHITKLNPKQVAGN
>tr|A0A026UMI9|A0A026UMI9_ECOLX Oxalyl-CoA decarboxylase OS=Escherichia coli O174:H8 str. 04-3038 OX=1446704 GN=BW70_21790 PE=3 SV=1
MSDQLQMTDGMHIIVEALKQNNIDTIYGVVGIPVTDMARHAQAEGIRYIGFRHEQSAGYA
AAASGFLTQKPGICLTVSAPGFLNGLTALANATVNGFPMIMISGSSDRAIVDLQQGDYEE
LDQMNAAKPYAKAAFRVNQPQDLGIALARAIRISVSGRPGGVYLDLPANVLAATMEKDEA
LTTIVKVENPSPALLPCPKSVTSAISLLAKAERPLIILGKGAAYSQADEQLREFIESAQI
PFLPMSMAKGILEDTHPLSAAAARSFALANADVVMLVGARLNWLLAHGKKGWAADTQFIQ
LDIEPQEIDSNRPIAVPVVGDIASSMQGMLAELKQNTFTTPLVWRDILNIHKQQNAQKMH
EKLSTDTQPLNYFNALSAVRDVLRENQDIYLVNEGANTLDNARNIIDMYKPRRRLDCGTW
GVMGIGMGYAIGASVTSGSPVVAIEGDSAFGFSGMEIETICRYNLPVTIVIFNNGGIYRG
DGVDLSGAGAPSPTDLLHHARYDKLMDAFRGVGYNVTTTDELRHALTTGIQSRKPTIINV
VIDPAAGTESGHITKLNPKQVAGN
>tr|A0A028AST1|A0A028AST1_ECOLX Oxalyl-CoA decarboxylase OS=Escherichia coli O69:H11 str. 08-4661 OX=1446753 GN=BX06_25660 PE=3 SV=1
MSDQLQMTDGMHIIVEALKQNNIDTIYGVVGIPVTDMARHAQAEGIRYIGFRHEQSAGYA
AAASGFLTQKPGICLTVSAPGFLNGLTALANATVNGFPMIMISGSSDRAIVDLQQGDYEE
LDQMNAAKPYAKAAFRVNQPQDLGIALARAIRVSVSGRPGGVYLDLPANVLAATMEKDEA
LTTIVKVENPSPALLPCPKSVTSAISLLAKAERPLIILGKGAAYSQADEQLREFIESTQI
PFLPMSMAKGILEDTHPLSAAAARSFALANADVVMLVGARLNWLLAHGKKGWAADTQFIQ
LDIEPQEIDSNRPIAVPVVGDIASSMQGMLAELKQNTFTTPLVWRDILNIHKQQNAQKMH
EKLSTDTQPLNYFNALSAVRDVLRENQDIYLVNEGANTLDNARNIIDMYKPRRRLDCGTW
GVMGIGMGYAIGASVTSGSPVVAIEGDSAFGFSGMEIETICRYNLPVTIVIFNNGGIYRG
DGVDLSGAGAPSPTDLLHHARYDKLMDAFRGVGYNVTTTDELRHALTTGIQSRKPTIINV
VIDPAAGTESGHITKLNPKQVAGN
>tr|A0A028ED96|A0A028ED96_ECOLX Oxalyl-CoA decarboxylase OS=Escherichia coli O118:H16 str. 2009C-4446 OX=1446549 GN=BX23_00135 PE=3 SV=1
MSDQLQMTDGMHIIVEALKQNNIDTIYGVVGIPVTDMARHAQAEGIRYIGFRHEQSAGYA
AAASGFLTQKPGICLTVSAPGFLNGLTALANATVNGFPMIMISGSSDRAIVDLQQGDYEE
LDQMNAAKPYAKAAFRVNQPQDLGIALARAIRVSVSGRPGGVYLDLPANVLAATMEKDEA
LTTIVKVENPSPALLPCPKSVTSAISLLAKAERPLIILGKGAAYSQADEQLREFIESTQI
PFLPMSMAKGILEDTHPLSAAAARSFALANADVVMLVGARLNWLLAHGKKGWAADTQFIQ
LDIEPQEIDSNRPIAVPVVGDIASSMQGMLAELKQNTFTTPLVWRDILNIHKQQNAQKMH
EKLSTDTQPLNYFNALSAVRDVLRENQDIYLVNEGANTLDNARNIIDMYKPRRRLDCGTW
GVMGIGMGYAIGASVTSGSPVVAIEGDSAFGFSGMEIETICRYNLPVTIVIFNNGGIYRG
DGVDLSGAGAPSPTDLLHHARYDKLMDAFRGVGYNVTTTDELRHALTTGIQSRKPTIINV
VIDPAAGTESGHITKLNPKQVAGN
>tr|A0A029HTY6|A0A029HTY6_ECOLX Oxalyl-CoA decarboxylase OS=Escherichia coli 2-005-03_S4_C3 OX=1444258 GN=oxc PE=3 SV=1
MHIIVEALKQNNIDTIYGVVGIPVTDMARHAQAEGIRYIGFRHEQSAGYAAAASGFLTQK
PGICLTVSAPGFLNGLTALANATVNGFPMIMISGSSDRAIVDLQQGDYEELDQMNAAKPY
AKAAFRVNQPQDLGIALARAIRVSVSGRPGGVYLDLPANVLAATMEKDEALTTIVKVENP
SPALLPCPKSVTSAISLLAKAERPLIILGKGAAYSQSDEQLREFIESAQIPFLPMSMAKG
ILEDTHPLSAAAARSFALANADVVMLVGARLNWLLAHGKKGWAAETQFIQLDIEPQEIDS
NRPIAVPVVGDIASSMQGMLAELKQNTFTTPLVWRDILNIHKQQNAQKMHEKLSTDTQPL
NYFNALSAVRDVLRENQDIYLVNEGANTLDNARNIIDMYKPRRRLDCGTWGVMGIGMGYA
IGASVTSGSPVVAIEGDSAFGFSGMEIETICRYNLPVTIVIFNNGGIYRGDGVDLSGAGA
PSPTDLLHHARYDKLMDAFRGVGYNVTTTDELRHALTTGIQSRKPTIINVVIDPAAGTES
GHITKLNPKQVAGN
>tr|A0A029IQA9|A0A029IQA9_ECOLX Oxalyl-CoA decarboxylase OS=Escherichia coli 2-005-03_S4_C2 OX=1444228 GN=oxc PE=3 SV=1
MSDQLQMTDGMHIIVEALKQNNIDTIYGVVGIPVTDMARHAQAEGIRYIGFRHEQSAGYA
AAASGFLTQKPGICLTVSAPGFLNGLTALANATVNGFPMIMISGSSDRAIVDLQQGDYEE
LDQMNAAKPYAKAAFRVNQPQDLGIALARAIRVSVSGRPGGVYLDLPANVLAATMEKDEA
LTTIVKVENPSPALLPCPKSVTSAISLLAKAERPLIILGKGAAYSQSDEQLREFIESAQI
PFLPMSMAKGILEDTHPLSAAAARSFALANADVVMLVGARLNWLLAHGKKGWAAETQFIQ
LDIEPQEIDSNRPIAVPVVGDIASSMQGMLAELKQNTFTTPLVWRDILNIHKQQNAQKMH
EKLSTDTQPLNYFNALSAVRDVLRENQDIYLVNEGANTLDNARNIIDMYKPRRRLDCGTW
GVMGIGMGYAIGASVTSGSPVVAIEGDSAFGFSGMEIETICRYNLPVTIVIFNNGGIYRG
DGVDLSGAGAPSPTDLLHHARYDKLMDAFRGVGYNVTTTDELRHALTTGIQSRKPTIINV
VIDPAAGTESGHITKLNPKQVAGN
>tr|A0A038GTF4|A0A038GTF4_9BURK Oxalyl-CoA decarboxylase OS=Caballeronia jiangsuensis OX=1458357 GN=BG58_18750 PE=3 SV=1
MADVLEATTQAPVETKAPQVTDGFHLVIDALKLNDIDTIFGLVGIPITDLARLAQAEGMR
FIGFRHEQHAGNAAAIAGYMTQKPGICLTVSAPGFLNGLTALANATTNCFPMILISGSSE
REIVDLQQGDYEEMDQLNAAKPYAKAAYRVLHAEDIGVGIARAIRAAVSGRPGGVYLDLP
AKLLSQTMDALKGQQSLIKVVDAAPRQLPSPDSVKRALDVIKGAKRPLILLGKGAAYAQA
DAQIRELVEKSGIPYLPMSMAKGLLPDTHEQSASAARSFVLQEADCVVLIGARLNWLLAH
GKGKTWGAAPKQFVQIDISPTEIDSNVAIAAPVIGDIGSCVSALVAGIGAGFPKPSSEWT
GAINERKNKNLEKMAATLAKNPSPMNFHSALRAIRDVLKTRPDINVVNEGANTLDYARSI
IDMYEPRKRFDSGTWGIMGIGMGFSIGAAVTSGKQVVAIEGDSAFGFSGMELETICRYDL
PVCTIVFNNNGVYRGTDVNPTGGKDVAPTVFVKNARYDKMIEAFGGIGFNATTPEELTHA
LEEAIRSGKPTLINAVIDEAAGTESGRLTNLNPQSAAMKK
>tr|A0A049DQK8|A0A049DQK8_MYCAV Oxalyl-CoA decarboxylase OxcA OS=Mycobacterium avium XTB13-223 OX=1427296 GN=X425_02311 PE=3 SV=1
MSATSASAGPAPESARLIDGFHLVVQALRANDVATIYGIVGIPITDLARVAQASGIRYLG
FRQEASAGNAAAAAGFLTRRPGVCLTTSGPGFLNALPALANATTNCFPMIQISGSSDRAL
VDLRRGDYQDLDQLDAARPFAKAAYRINRVDDIGRGVARAVRTAVSGRPGGVYLDIPGDV
LGQAMDASAAAGTLWRVVDPAPRQLPAPEAVDRALDVLTNARRPLIVLGKGAAYAQADNE
IRRFVESTGIPFLPMSMAKGLLPDAHPQSVAAARSLAIGRADAVLLVGARLNWLLGHGES
PQWSAGVKFVQVDIEPSEFDSNQQIAAPLAGDIGSVMSALCDALAARPITVPARWTEELA
ERRAHNDAKMRERLAEDPHPMRFYNALGAIRAVLQDNRDVYVVNEGANALDLARNVVDME
LPRHRLDTGTWGVMGIGMGFAIGAAVETGRPVVAIEGDSAFGFSGMEIETICRYRLPVTV
VILNNGGVYRGDEAPHGDDPAPTVLSARARHELIAEAFGGKGYHVSTAAELRAALTEAIG
SGGPSLIDCELDPTAGMESGHLANRNPASAASPAAVSAGA
>tr|A0A051UFM2|A0A051UFM2_9MYCO Oxalyl-CoA decarboxylase OS=Mycobacterium [tuberculosis] TKK-01-0051 OX=1324261 GN=K875_00487 PE=3 SV=1
MSTASASPNPTGLIDGFHLVVDALKANDVETIYGIVGIPITDLARVAQASGIRYIGFRQE
ASAGNAAAAAGFLTRRPGVCLTTSGPGFLNALPALANATTNCFPMIQISGSSNRALVDLQ
RGDYQDIDQLSAAKPFAKAAYRIGRIEDIGRGVARAVRTAVSGRPGGVYLDIPGEILGQA
MDAATATGTFWRVVDPAPRQLPAPDAIDRALGVLAQARRPLIVLGKGAAYAQADNVIRQF
VEATGIPFLPMSMAKGLLPDSHPQSAAAARSLAISRADAVLLVGARLNWLLGHGESPQWN
GDAKFVQVDIAASEFDSNQRIDAPLAGDIGSVMSALRDGVGARPITAPPEWIAELAERTA
RNDAKMRERLAEDPHPMRFYNALGAIRSVLQDNRDVYVVNEGANALDLARNVIDMELPRH
RLDTGTWGVMGIGMGYAIGAAVETGKPVIAIEGDSAFGFSGMEIETICRYRLPVTVVILN
NGGVYRGDESTAGAAAAGSDPAPTVLSARARHELLAEAFGGKGYHVTTPAELRAALTEAI
GSGAPSLIDCELDPAAGVESGHLSNLNPASAATRPAAAVSAGG
>tr|A0A059IP13|A0A059IP13_9RHOB Oxalyl-CoA decarboxylase OS=Defluviimonas sp. 20V17 OX=1417296 GN=U879_09635 PE=3 SV=1
MNVTGAVLDQDAAGAEETRALTDGFHLVIDALKLNGIETIYGVPGIPITDLGRLAQAQGM
RVISFRHEQNAGNAAAIAGYLTQKPGVCLTVSAPGFLNGLTALANATTNCFPMILISGSS
EREIVDLQQGDYEEMDQLAIAKPLCKAAFRVLHAEDIGIAVARAIRAAVSGRPGGVYLDL
PAKLFAQVMDAEAGQASLVKVVDPAPRQLPAPDAVARALDVLKGAKRPLIILGKGAAYAQ
ADAAIRALIETTGIPYLPMSMAKGLLPDDHPQSAGAARSMVLKDADVVLLLGARLNWLLS
HGKGKQWGAPGTKRFIQVDIEPREMDSNVEIAAPLVGDMASCVEALLKGVKAGWTPPPAD
WTGAIRDKVAGNVAKMAPKLEGNSAPMNFHTALGALKRIIAERPEAMLVNEGANTLDFAR
AIIDMSRPRKRLDVGTWGLMGIGMGAAIAAAVETGNPVLAVEGDSAFGFSGMEIETICRY
SLPVCVVVFNNNGIYRGTDTDPTGRDPGTTVFVKGSRYDKMIEAFGGHGVNATTPDEMTR
AVNAAMDSGRPTLINAVIDEGAGTESGRIGNLNPQSALAKKT
>tr|A0A060DM20|A0A060DM20_AZOBR Oxalyl-CoA decarboxylase OS=Azospirillum brasilense OX=192 GN=ABAZ39_07620 PE=3 SV=1
MSAVTVLNNQATAATDAEPALTDGFQLVIDALKLNGIENLYVVPGIPISDLLRMAQGEGL
RVISFRHEQNAGNAAAIAGFLTKKPGVCMTVSAPGFLNGLTALANATTNCFPMILISGSS
EREIVDLQQGDYEEMDQLAIAKPLCKAAFRVLHAQDIGIAVARAIRAAVSGRPGGVYLDL
PAKLFSQVMDAAEGARSLVKVVDAAPAQLPSPDSVARALEVLKGAKRPLIILGKGAAYAQ
ADEAVRELVEKSGIPFLPMSMAKGLLPDTHPQSAGAARSMVLKDADVVVLVGARLNWLLS
HGKGKTWGEPGSKTFIQIDIEPREMDSNVAIVAPLVGDIGSCVSALTAGMAKGWTPPPAE
WTGAVSARKEANIAKMAPKLMSNASPMNFHGALGALRRVVQERPEALLVNEGANTLDLAR
GIIDMHQPRKRLDVGTWGVMGIGMGFAVAAAVESGKPVLAVEGDSAFGFSGMEVETICRY
NLPVCIVVFNNNGIYKGTDVNPTGGSDPSPMVFVPDSRYDKMMEAFGGAGVNVTTPDELY
RAVSAAMDSGRPTLINAVIDPNAGSESGNIGSLNPTSAVRKGPKT
>tr|A0A060P5T9|A0A060P5T9_9BURK Putative oxalyl-coA decarboxylase OS=Burkholderia sp. RPE67 OX=758796 GN=BRPE67_ACDS14340 PE=3 SV=1
MADVLEARTQEAVEVKAPQLTDGFHLVIDALKLNDIDTIFGLVGIPITDLARLAQAEGMR
FIGFRHEQHAGNAAAIAGYMTQKPGICLTVSAPGFLNGLTALANATTNCFPMILISGSSE
REIVDLQQGDYEEMDQLNAAKPYAKAAYRVLHAEDIGIGVARAIRAAVSGRPGGVYLDLP
AKLLSQTMEALKGQQSLVKVVDAAPRQLPSPDSVKRALDVIKGAKRPLILLGKGAAYAQA
DAQIRELVEKSGIPYLPMSMAKGLLPDTHAQSASAARSFVLQEADCVVLIGARLNWLLAH
GKGKTWGAAPKQFVQIDISPTEIDSNVAIAAPVIGDIGSCVSALVAGIDAGFPKPSSEWT
GAINERKNKNLEKMAATLAKNPSPMNFHSALRAIRDVLKTRPDINVVNEGANTLDYARSI
IDMYEPRKRFDSGTWGIMGIGMGFAIGAAVTSGKQVVAIEGDSAFGFSGMELETICRYDL
PVCTIVFNNNGVYRGTDVNPTGGKDVAPTVFVKNARYDKMIEAFGGIGFNATTPEELTHA
LEEAIKSGKPTLINAVIDETAGTESGRLTNLNPQTAAAKK
>tr|A0A060QGQ1|A0A060QGQ1_9PROT Oxalyl-CoA decarboxylase OS=Asaia platycodi SF2.1 OX=1382230 GN=ASAP_2264 PE=3 SV=1
MADAPSAANASAPAQSPLAFSTDGFHLVIEALQCNGLNTLYGVVGIPITDLARLAQEKGM
RFISFRHEQPAAHAASISGYLTRKPGLCLTTSAPGFLNALPALANATTNGYPMILISGSS
DRAIVDLQQGDYEELDQLAAARPFAKAAYRVNRAADIGIGVARAIRAALSGKPGGVYLDL
PAAVLSETLDSKTGQDSLITVVAPESALPPCPDAIARAVSLLKQARKPLIVLGKGAAYAL
AEGAIQDLVESTSIPFLPMSMAKGLLPDTHPASAATARSLVLGQADVVVLVGARLNWMLG
HGKPPQWSPDARFIQIDINPEEFDSNRPIAAPLAGELGLTVQALATALKQEKICAPSEWL
AAIAAKRDTNTQKMTERLANKTTPMNFYTAIGTIKTGLEGRDIVLVNEGANTLDITRNVI
DMDKPRRRLDPGSWGTMGVGLGYAIGAAITTGKPVVAIEGDSAFGFSGMEVETICRYRLP
VVMIVLNNGGIYRGDDVNRSGGTDPGVTVLEANGHYEKIIEAFGGKGYYVTDHEALSRAL
ENALACGGPAMITASIDPHVGTESGHLSKLNPKAGSK
>tr|A0A061L6Z2|A0A061L6Z2_ECOLX Oxalyl-CoA decarboxylase OS=Escherichia coli OX=562 GN=oxc PE=3 SV=1
MSDQLQMTDGMHIIVEALKQNNIDTIYGVVGIPVTDMARHAQAEGIRYIGFRHEQSAGYA
AAASGFLTQKPGICLTVSAPGFLNGLTALANATVNGFPMIMISGSSDRAIVDLQQGDYEE
LDQMNAAKPYAKAAFRVNQPQDLGIALARAIRVSVSGRPGGVYLDLPANVLAATMEKDEA
LTTIVKVENPSPALLPCPKSVTSAISLLAKAERPLIILGKGAAYSQSDEQLREFIESAQI
PFLPMSMAKGILEDTHPLSAAAARSFALANADVVMLVGARLNWLLAHGKKGWAADTQFIQ
LDIEPQEIDSNRPIAVPVVGDIASSMQGMLAELKQNTFTTPLVWRDILNIHKQQNAQKMH
EKLSTDTQPLNYFNALSAVRDVLRENQDIYLVNEGANTLDNARNIIDMYKPRRRLDCGTW
GVMGIGMGYAIGASVTSGSPVVAIEGDSAFGFSGMEIETICRYNLPVTIVIFNNGGIYRG
DGVDLSGAGAPSPTDLLHHARYDKLMDAFRGVGYNVTTTDELRHALTTGIQSRKPTIINV
VIDPAAGTESGHITKLNPKQVAGN
>tr|A0A062XEM5|A0A062XEM5_9LACO Oxalyl-CoA decarboxylase, oxc OS=Lactobacillus animalis OX=1605 GN=Lani381_0204 PE=3 SV=1
MVDKSLSRTGASLLIDALQKNGINNLYGVVGIPITDLARLAELRGMKYYGFRREDSAVNA
AAAAGFLTKKPGVAMTVSAPGFLNGLTALAQATKNCFPLIMISGSSERHIIDLSQGDYEG
LDQYNVAKPFCKKAYRVDRAQDVGLAVARAIRTAVSGRPGGVYLDLPADTIAQLNEDLGE
KNMGVYKLVDPAPLQEPSDAAIARAVDIIKQAKKPLIILGKGAAYDRTEKQIQELIDKTN
IPFLPMSMAKGLVPDDSKHSAAAARSLSLKNADVVILVGARLNWMLSYGSAPQFNPNAKF
IQLDIEPTQFDSAQKISAPLQGDLTSILNKLVPALTATGYKVPSDWTEAIAQDTAKNDAK
FAKRIQAGETNPKFGYYGAIEPINEYFQDHPDTYLVSEGANTLDIGRDMIGMKLPRHRLD
TGTWGVMGVGMGYAIATAVETGKHVVVLAGDSAFGFDGMDVETICRYKLPITVVVINNGG
IYNGIDNVVPDQLGPTTLDPTGRYDLIAKAFGGDNYYVTNYQEMKDTFAKAVGSGRPSLI
NVQIDPSMGKESGHIGNLNPTLNLKPLEEAEQEKLDKE
>tr|A0A063X7E6|A0A063X7E6_ACEAC Oxalyl-CoA decarboxylase OS=Acetobacter aceti 1023 OX=1457393 GN=AZ09_06970 PE=3 SV=1
MTDQTAPSTLTDGFHLVIEALKLNNISTMFGVVGIPITDLARLSQAEGMRFISFRHEQPA
GYAAAITGYLTKTPGVCLTTSAPGFLNGLVAAANANTNGFPMILISGSSNRAIVDLQQGD
YEELDQMNAAKPFVKAAYRIDRPEDIGTGVARAIRTAVSGRPGVVYLDLPAAVLSATVDA
QVGQASLVKVVDAAAPQRPTDEAIERAVSLLATAKHPLILLGKGAAYAQADSAIRDLIEK
TGIPFLPMSMAKGLLPDGHPLSAASARSLALAQADVVLLIGARLNWMLAHGKAPQWSPTA
KFIQIEANPSEFDSNRPISAPVPGDIGEAVKALNAAVASKGVKADPAWLAELNAKREQNV
AKMTARLEKVTDPMNFFTALNVIKGVLEGRDYYLVNEGANTLDVTRNVIDMKLPRRRLDP
GSWGTMGVGLGYAIGAAVTTGKPIVAIEGDSAFGFSGMEMETICRYKLPVVVIVFNNGGI
YRGDDVNRGNGTDPGVTRLDASAHYEKIIEAFGGAGYDAQKPEDLKQALETALASGKPAM
INCVIDPHVGTESGHLSKLNPQSAVKAPAAPPAAKAGK
>tr|A0A066S2Y0|A0A066S2Y0_MYCTX Putative oxalyl-CoA decarboxylase OS=Mycobacterium tuberculosis OX=1773 GN=oxc PE=3 SV=1
MTTRSASPCTVLTDGCHLVVDALKANDVDTIYGVVGIPITDLARAAQASGIRYIGFRHEA
SAGNAAAAAGFLTARPGVCLTTSGPGFLNGLPALANATTNCFPMIQISGSSSRPMVDLQR
GDYQDLDQLNAARPFVKAAYRIGQVQDIGRGVARAIRTATSGRPGGVYLDIPGDVLGQAV
EASAASGAIWRPVDPAPRLLPAPEAIDRALDVLAQAQRPLLVLGKGAAYAQADNVIREFV
EHTGIPFLPMSMAKGLLPDSHPQSAAAARSLAMARADVVLLVGARLNWLLGNGESPQWSA
DAKFIQVDIEASEFDSNRPIVAPLTGDIGSVMSALLEAAADRSSVASAAWTGELADRKAR
NSAKMRRRLADDHHPMRFYNALGAIRSVLQRNPDVYVVNEGANALDLARNIIDMHLPRHR
LDSGTWGVMGIGMGYAIAAAVETGRPVVAIEGDSAFGFSGMEFETICRYRLPVTVVILNN
GGVYRGDEATIFRSAAPVWRHDPAPTVLNAHARHELIAEAFGGKGYHVSTPTELESALTD
ALASNGPSLIDCELDPADGVESGHLAKLNTTSAATPAISGDG
>tr|A0A069PCR9|A0A069PCR9_9BURK Oxalyl-CoA decarboxylase OS=Caballeronia glathei OX=60547 GN=BG61_39575 PE=3 SV=1
MADVLEIRPQDSQAEEPQQLTDGFHLVIDALKINDIDTIFGLVGIPITDLARLAQAEGMR
FIGFRHEQHAGNAAAIAGYMTKKPGICLTVSAPGFLNGLTALANATTNCFPMILISGSSE
REIVDLQQGDYEEMDQLNAAKPYAKAAYRILHAEDIGIGVARAIRAAVSGRPGGVYLDLP
AKLLSQTMDALKAQQSLVRVIDAAPAQIPAPDSVKRALDVIKGAKRPLILLGKGAAYAQA
DADIRALVEKSGIPYLPMSMAKGLLPDTHVQSASAARSFVLAEADVVVLIGARLNWLLSH
GKGKTWGGPKQFVQIDISPTEIDSNVAIAAPVIGDIGSCVSALLGGIDASFPKPSAEWIN
AIAERKNKNLAKMAATLEKNPSPMNFHSALRAIRDVLKTRPDINVVNEGANTLDYARSII
DMYEPRKRFDSGTWGIMGIGMGFAIGAAVTSGTQVVAIEGDSAFGFSGMELETICRYDLP
VCTIIFNNNGVYRGTDVNPTGGKDVAPTVFVKGARYDKMIEAFGGIGYNVTTPEELTQAL
VESIKSGKPSLINAVIDEAAGTESGRLTNLNPQSGATKK
>tr|A0A069XU97|A0A069XU97_ECOLX Oxalyl-CoA decarboxylase OS=Escherichia coli 3-373-03_S4_C2 OX=1444252 GN=oxc PE=3 SV=1
MSDQLQMTDGMHIIVEALKQNNIDTIYGVVGIPVTDMARHAQAEGIRYIGFRHEQSAGYA
AAASGFLTQKPGICLTVSAPGFLNGLTALANATVNGFPMIMISGSSDRAIVDLQQGDYEE
LDQMNAAKPYAKAAFRVNQPQDLGIALARAIRVSVSGRPGGVYLDLPANVLAATMEKDEA
LTTIVKVENPSPALLPCPKSVTSAISLLAKAERPLIILGKGAAYSQADEQLREFIESAQI
PFLPMSMAKGILEDTHPLSAAAARSFALANADVVMLVGARLNWLLAHGKKGWAADTQFIQ
LDIEPQEIDSNRPIAVPVVGDIASSMQGMLAELKQNTFTTPLVWRDILNIHKQQNAQKMH
EKLSTDTQPLNYFNALSAVRDVLRENQDIYLVNEGANTLDNARNIIDMYKPRRRLDCGTW
GVMGIGMGYAIGASVTSGSPVVAIEGDSAFGFSGMEIETICRYNLPVTIVIFNNGGIYRG
DGVDLSGAGAPSPTDLLHHARYDKLMDAFRGVGYNVTTTDELRHALTTGIQSRKPTIINV
VIDPAAGTESGHITKLNPKQVAGN
>tr|A0A070FFU2|A0A070FFU2_ECOLX Oxalyl-CoA decarboxylase OS=Escherichia coli O128:H2 str. 2011C-3317 OX=1446581 GN=BU64_21245 PE=3 SV=1
MSDQLQMTDGMHIIVEALKQNNIDTIYGVVGIPVTDMARHAQAEGIRYIGFRHEQSAGYA
AAASGFLTQKPGICLTVSAPGFLNGLTALANATVNGFPMIMISGSSDRAIVDLQQGDYEE
LDQMNAAKPYAKAAFRVNQPQDLGIALARAIRVSVSGRPGGVYLDLPANVLAATMEKDEA
LTTIVKVENPSPALLPCPKSVTSAISLLAKAERPLIILGKGAAYSQADEQLREFIESTQI
PFLPMSMAKGILEDTHPLSAAAARSFALANADVVMLVGARLNWLLAHGKKGWAADTQFIQ
LDIEPQEIDSNRPIAVPVVGDIASSMQGMLAELKQNTFTTPLVWRDILNIHKQQNAQKMH
EKLSTDTQPLNYFNALSAVRDVLRENQDIYLVNEGANTLDNARNIIDMYKPRRRLDCGTW
GVMGIGMGYAIGASVTSGSPVVAIEGDSAFGFSGMEIETICRYNLPVTIVIFNNGGIYRG
DGVDLSGAGAPSPTDLLHHARYDKLMDAFRGVGYNVTTTDELRHALTTGIQSRKPTIINV
VIDPAAGTESGHITKLNPKQVAGN
>tr|A0A070SLK1|A0A070SLK1_ECOLX Oxalyl-CoA decarboxylase OS=Escherichia coli 2-210-07_S3_C3 OX=1444180 GN=oxc PE=3 SV=1
MSDQLQMTDGMHIIVEALKQNNIDTIYGVVGIPVTDMARHAQAEGIRYIGFRHEQSAGYA
AAASGFLTQKPGICLTVSAPGFLNGLTALANATVNGFPMIMISGSSDRAIVDLQQGDYEE
LDQMNAAKPYAKAAFRVNQPQDLGIALARAIRGSVSGRPGGVYLDLPANVLAATMEKDEA
LTTIVKVENPSPALLPCPKSVTSAISLLAKAERPLIILGKGAAYSQADEQLREFIESAQI
PFLPMSMAKGILEDTHPLSAAAARSFALANADVVMLVGARLNWLLAHGKKGWAADTQFIQ
LDIEPQEIDSNRPIAVPVVGDIASSMQGMLAELKQNTFTTPLVWRDILNIHKQQNAQKMH
EKLSTDTQPLNYFNALSAVRDVLRENQDIYLVNEGANTLDNARNIIDMYKPRRRLDCGTW
GVMGIGMGYAIGASVTSGSPVVAIEGDSAFGFSGMEIETICRYNLPVTIVIFNNGGIYRG
DGVDLSGAGAPSPTDLLHHARYDKLMDAFRGVGYNVTTTDELRHALTTGIQSRKPTIINV
VIDPAAGTESGHITKLNPKQVAGN
>tr|A0A070V0H9|A0A070V0H9_ECOLX Oxalyl-CoA decarboxylase OS=Escherichia coli 2-177-06_S3_C2 OX=1444151 GN=oxc PE=3 SV=1
MSDQLQMTDGMHIIVEALKQNNIDTIYGVVGIPVTDMARHAQAEGIRYIGFRHEQSAGYA
AAASGFLTQKPGICLTVSAPGFLNGLTALANATVNGFPMIMISGSSDRAIVDLQQGDYEE
LDQMNAAKPYAKAAFRVNQPQDLGIALARAIRVSVSGRPGGVYLDLPANVLAATMEKDEA
LTTIVKVENPSPALLPCPKSVTSAISLLAKAERPLIILGKGAAYSQADEQLREFIESAQI
PFLPMSMAKGILEDTHPLSAAAARSFALANADVVMLVGARLNWLLAHGKKGWAADTQFIQ
LDIEPQEIDSNRPIAVPVVGDIASSMQGMLAELKQNTFTTPLVWRDILNIHKQQNAQKMH
EKLSTDTQPLNYFNALSAVRDVLRENQDIYLVNEGANTLDNARNIIDMYKPRRRLDCGTW
GVMGIGMGYAIGASVTSGSPVVAIEGDSAFGFSGMEIETICRYNLPVTIVIFNNGGIYRG
DGVDLSGAGAPSPTDLLHHARYDKLMDAFRGVGYNVTTTDELRHALTTGIQSRKPTIINV
VIDPAAGTESGHITKLNPKQVAGN
>tr|A0A071LNA8|A0A071LNA8_9ENTR Oxalyl-CoA decarboxylase OS=Mangrovibacter sp. MFB070 OX=1224318 GN=DT73_25830 PE=3 SV=1
MCSIIELEKEVDSETKQPVLTDGFHLFLDALKLNGIDTLFGLPGIPITDLLRMAQAEGMR
VISFRHEQNAGNAAAAAGFLTGKPGVCMTVSAPGFLNGLTALANATTNCFPMILISGSSE
REIVDLQQGDYEEMDQLAIARPMCKAAFRVLRAQDIGIGIARAIRAAVSGRPGGVYLDLP
AKLFSQTMPEEEGNKSLIKVVDAAPSQRPAEEAVERAITLLKGAKKPLILLGKGAAYSRA
DQEIRELVEKTGIPYLPMSMAKGLLPDTHELSAAATRSYVLQEADVVVLVGARLNWLLSH
GKGKTWGQANGPKKFIQIDICPGEIDSNVAIDAPLIGDVGSCVRALLARIGNDWAKPSQE
WTGPIAERKAKNLGKMADKLAERPSPMNFHSALSVVKDIVRDNPEAIVVSEGANTLDFAR
SIVDMYLPRKRLDVGTWGVMGIGMGFAVAGAVVTGHRVIAIEGDSAFGFSGMEVETICRY
QLPVCVVVFNNNGIYKGTDKNASGGKDTAPTVFVKNARYEMMMQAFGGVGVQVTTTGELQ
QAMSEALASGKPTLINVAIDETVGTESGRITNLNPAKAVKK
>tr|A0A072MUW5|A0A072MUW5_9BIFI Oxalyl-CoA decarboxylase OS=Bifidobacterium pseudocatenulatum IPLA36007 OX=1454376 GN=AW18_02215 PE=3 SV=1
MRADAERQGADDRKVTDAPHYLARVLMANGIRNMYGVVGIPVTDFARIAQGMGMRFVGMR
HEEDAVNAAAADGFITGRPAVTLTVSAPGFLNGLPALLEATVNGYPVIMIGGSSTRHVVD
LEEGEYEGLDQMNYAKQFCKASLRIDRIEDIPLAVARAMHIASSGRPGAVYIDFPDDTVA
QTLSQSEADRLMWTATDPAPAMVPARESIDAALALLQQAERPLMVIGKGAAIARAEEEIR
EFVKKTDIPFQPMSMAKGVVPDTDPHSTASCRSTALRNADVVLLVGARLNWMLSFGQGKT
WNEHVKFIQIDINPEEIENTRSIDVPIVGDIRSAMTLLNGSLEEYPFKADETWLNMLKEA
SAKNVAKFETREQSDQLPMSHFNALGAIKKVYNKHHEDLILTNEGANSLDDCRNIIDMLE
PRHRLDCGTWGVMGCGTGYAIGAALSTGKKVLYIGGDSAFGFDGMEVEVACRYQLPITFV
VLNNGGIYRGDFENLGADGDPSPLTLTYNAHYEKVLEAFGGKGYYATTPEEVERMVGEAV
ESGKPSFVHVQIAQYAGKESGNIGALNPKPVVGALVDSEVTMYDYATGARM
>tr|A0A073FUW8|A0A073FUW8_ECOLX Oxalyl-CoA decarboxylase OS=Escherichia coli 2-427-07_S4_C3 OX=1444266 GN=oxc PE=3 SV=1
MTDGMHIIVEALKQNNIDTIYGVVGIPVTDMARHAQAEGIRYIGFRHEQSAGYAAAASGF
LTQKPGICLTVSAPGFLNGLTALANATVNGFPMIMISGSSDRAIVDLQQGDYEELDQMNA
AKPYAKAAFRVNQPQDLGIALARAIRVSVSGRPGGVYLDLPANVLAATMEKDEALTTIVK
VENPSPALLPCPKSVTSAISLLAKAERPLIILGKGAAYSQADEQLREFIESTQIPFLPMS
MAKGILEDTHPLSAAAARSFALANADVVMLVGARLNWLLAHGKKGWAADTQFIQLDIEPQ
EIDSNRPIAVPVVGDIASSMQGMLAELKQNTFTTPLVWRDILNIHKQQNAQKMHEKLSTD
TQPLNYFNALSAVRDVLRENQDIYLVNEGANTLDNARNIIDMYKPRRRLDCGTWGVMGIG
MGYAIGASVTSGSPVVAIEGDSAFGFSGMEIETICRYNLPVTIVIFNNGGIYRGDGVDLS
GAGAPSPTDLLHHARYDKLMDAFRGVGYNVTTTDELRHALTTGIQSRKPTIINVVIDPAA
GTESGHITKLNPKQVAGN
>tr|A0A073HBG2|A0A073HBG2_ECOLX Oxalyl-CoA decarboxylase OS=Escherichia coli 5-366-08_S1_C3 OX=1444102 GN=oxc PE=3 SV=1
MHIIVEALKQNDIDTIYGVVGIPVTDMARHAQAEGIRYIGFRHEQSAGYAAAASGFLTQK
PGICLTVSAPGFLNGLTALANATVNGFPMIMISGSSDRAIVDLQQGDYEELDQMNAAKPY
AKAAFRVNQPQDLGIALARAIRVSVSGRPGGVYLDLPANVLAATMEKDEALTTIVKVENP
SPALLPCPKSVTSAISLLAKAERPLVILGKGAAYSQADEQLREFIESAQIPFLPMSMAKG
ILEDTHPLSAAAARSFALANADVVMLVGARLNWLLAHGKKGWAADTQFIQLDIEPQEIDS
NRPIAVPVVGDIASSMQGMLAELKQNTFTTPLVWRDILNIHKQQNAQKMHEKLSTDTQPL
NYFNALSAVRDVLRENQDIYLVNEGANTLDNARNIIDMYKPRRRLDCGTWGVMGIGMGYA
IGASVTSGSPVVAIEGDSAFGFSGMEIETICRYNLPVTIVIFNNGGIYRGDGVDLSGAGA
PSPTDLLHHARYDKLMDAFRGVGYNVTTTDELRHALTTGIQSRKPTIINVVIDPAAGTES
GHITKLNPKQVAGN
>tr|A0A073K3Y6|A0A073K3Y6_LACRE Oxalyl-CoA decarboxylase OS=Lactobacillus reuteri OX=1598 GN=LR3_10295 PE=3 SV=1
MVGDSLNKTGANLLIKALQKNNINRMYGIVGIPVTDLARLAELRGMKYYGFRREDSAVNA
AAATGYLTQKPGVALTVSAPGFLNGLTALAQATKNCFPLIMISGSSERHIIDLSQGDYEG
LDQYNAAKPFCKKAYRVDRAEDMGLAVARAIRTAVSGRPGGVYLDIPADTIVQEDDAADQ
SNLGVYKLVDPAPKQVPNDEAISRAVDLIKNAKKPLIILGKGAAYDRTEKQVQQLVAETN
IPFLPMSMAKGLIPDDSPHSAAAARSLSLRNADVVIVIGARLNWMLSYGDAPQFNPHAKF
VQLDIDATQFDSSQPISAPLQGDLKSILGKLVPALLATGYQAPKAWLEQIAQDTEKNDKK
FAQRIANGKVAQKFGYYGAIVPIAEYFQQHPDTYLVSEGADTLDIGRDMIGMQLPRHRLD
TGTWGVMGVGLGYAIAAAVETGKHVVALDGDSAFGFDGMEIETICRYKLPITVVIINNGG
IYNGIGQVVPNQLGPTTLDPTARYDLMAKAFGGDNYFVSNYDEMKKVFARAVDSGRPNII
NVQIAPSMGKESGHIGNLNPKLNLQPLEENERSHHND
>tr|A0A073UGW0|A0A073UGW0_ECOLX Oxalyl-CoA decarboxylase OS=Escherichia coli 5-366-08_S1_C1 OX=1444047 GN=oxc PE=3 SV=1
MSDQLQMTDGMHIIVEALKQNDIDTIYGVVGIPVTDMARHAQAEGIRYIGFRHEQSAGYA
AAASGFLTQKPGICLTVSAPGFLNGLTALANATVNGFPMIMISGSSDRAIVDLQQGDYEE
LDQMNAAKPYAKAAFRVNQPQDLGIALARAIRVSVSGRPGGVYLDLPANVLAATMEKDEA
LTTIVKVENPSPALLPCPKSVTSAISLLAKAERPLVILGKGAAYSQADEQLREFIESAQI
PFLPMSMAKGILEDTHPLSAAAARSFALANADVVMLVGARLNWLLAHGKKGWAADTQFIQ
LDIEPQEIDSNRPIAVPVVGDIASSMQGMLAELKQNTFTTPLVWRDILNIHKQQNAQKMH
EKLSTDTQPLNYFNALSAVRDVLRENQDIYLVNEGANTLDNARNIIDMYKPRRRLDCGTW
GVMGIGMGYAIGASVTSGSPVVAIEGDSAFGFSGMEIETICRYNLPVTIVIFNNGGIYRG
DGVDLSGAGAPSPTDLLHHARYDKLMDAFRGVGYNVTTTDELRHALTTGIQSRKPTIINV
VIDPAAGTESGHITKLNPKQVAGN
>tr|A0A074HXF3|A0A074HXF3_ECOLX Oxalyl-CoA decarboxylase OS=Escherichia coli 1-392-07_S4_C1 OX=1444219 GN=oxc PE=3 SV=1
MSDQLQMTDGMHIIVEALKQNNIDTIYGVVGIPVTDMARHAQAEGIRYIGFRHEQSAGYA
AAASGFLTQKPGICLTVSAPGFLNGLTALANATVNGFPMIMISGSSDRAIVDLQQGDYEE
LDQMNAAKPYAKAAFRVNQPQDLGIALARAIRVSVSGRPGGVYLDLPANVLAATMEKDEA
LTTIVKVENPSPALLPCPKSVTSAISLLAKAERPLIILGKGAAYSQADEQLREFIESTQI
PFLPMSMAKGILEDTHPLSAAAARSFALANADVVMLVGARLNWLLAHGKKGWAADTQFIQ
LDIEPQEIDSNRPIAVPVVGDIASSMQGMLAELKQNTFTTPLVWRDILNIHKQQNAQKMH
EKLSTDTQPLNYFNALSAVRDVLRENQDIYLVNEGANTLDNARNIIDMYKPRRRLDCGTW
GVMGIGMGYAIGASVTSGSPVVAIEGDSAFGFSGMEIETICRYNLPVTIVIFNNGGIYRG
DGVDLSGAGAPSPTDLLHHARYDKLMDAFRGVGYNVTTTDELRHALTTGIQSRKPTIINV
VIDPAAGTESGHITKLNPKQVAGN
>tr|A0A080FWM1|A0A080FWM1_ECOLX Oxalyl-CoA decarboxylase OS=Escherichia coli 1-392-07_S4_C3 OX=1444275 GN=oxc PE=3 SV=1
MSDQLQMTDGMHIIVEALKQNNIDTIYGVVGIPVTDMARHAQAEGIRYIGFRHEQSAGYA
AAASGFLTQKPGICLTVSAPGFLNGLTALANATVNGFPMIMISGSSDRAIVDLQQGDYEE
LDQMNAAKPYAKAAFRVNQPQDLGIALARAIRVSVSGRPGGVYLDLPANVLAATMEKDEA
LTTIVKVENPSPALLPCPKSVTSAISLLAKAERPLIILGKGAAYSQADEQLREFIESTQI
PFLPMSMAKGILEDTHPLSAAAARSFALANADVVMLVGARLNWLLAHGKKGWAADTQFIQ
LDIEPQEIDSNRPIAVPVVGDIASSMQGMLAELKQNTFTTPLVWRDILNIHKQQNAQKMH
EKLSTDTQPLNYFNALSAVRDVLRENQDIYLVNEGANTLDNARNIIDMYKPRRRLDCGTW
GVMGIGMGYAIGASVTSGSPVVAIEGDSAFGFSGMEIETICRYNLPVTIVIFNNGGIYRG
DGVDLSGAGAPSPTDLLHHARYDKLMDAFRGVGYNVTTTDELRHALTTGIQSRKPTIINV
VIDPAAGTESGHITKLNPKQVAGN
>tr|A0A080IU12|A0A080IU12_ECOLX Oxalyl-CoA decarboxylase OS=Escherichia coli 1-250-04_S3_C2 OX=1444163 GN=oxc PE=3 SV=1
MSDQLQMTDGMHIIVEALKQNNIDTIYGVVGIPVTDMARHAQAEGIRYIGFRHEQSAGYA
AAASGFLTQKPGICLTVSAPGFLNGLTALANATVNGFPMIMISGSSDRAIVDLQQGDYEE
LDQMNAAKPYAKAAFRVNQPQDLGIALARAIRVSVSGRPGGVYLDLPANVLAATMEKDEA
LTTIVKVENPSPALLPCPKSVASAISLLAKAERPLVILGKGAAYSQADEQLREFIESAQI
PFLPMSMAKGILEDTHPLSAAAARSFALANADVVMLVGARLNWLLAHGKKGWAADTQFIQ
LDIEPQEIDSNRPIAVPVVGDIASSMQGMLAELKQNTFTTPLVWRDILNIHKQQNAQKMH
EKLSTDTQPLNYFNALSAVRDVLRENQDIYLVNEGANTLDNARNIIDMYKPRRRLDCGTW
GVMGIGMGYAIGASVTSGSPVVAIEGDSAFGFSGMEIETICRYNLPVTIVIFNNGGIYRG
DGVDLSGAGAPSPTDLLHHARYDKLMDAFRGVGYNVTTTDELRHALTTGIQSRKPTIINV
VIDPAAGTESGHITKLNPKQVAGN
>tr|A0A081I4P2|A0A081I4P2_9MYCO Oxalyl-CoA decarboxylase OxcA OS=Mycobacterium sp. TKK-01-0059 OX=1324269 GN=K883_01653 PE=3 SV=1
MSTVSASESDAQGSTRVIDGFHLVVEALRANDVATIYGLVGIPITDLARTAQAAGIRYIG
FRQEASAGNAAAAAGFLTRRPGVCLTTSGPGFLNALPALANATTNCFPMIQISGSSNRAL
VDLQRGDYQDLDQLNAARPFAKAAFRVNRIEDIGRGVARAIRTAVSGRPGGVYLDIPGDV
LGQALEASAATGTIWRVVDPAPRQLPAPDAVDRALEVLARARRPLIVLGKGAAYAQADNE
IRRFVEATGIPFLPMSMAKGLLPDSHPQSAATARSLAISRADAVLLIGARLNWLLGHGES
PQWSSDTKFVQVDIAASEFDSNQPIAAPLAGDIGSVMSALCDAVTARPFAAPTEWAAELA
DRKARNDAKMRERLADDPHPMRFYNALGAIRAVLQDNRDVYIVNEGANALDLARNVIDME
LPRHRLDTGTWGVMGIGMGYAIAAAVETGGPVVAIEGDSAFGFSGMEIETICRYRLPVTV
VILNNGGVYRGDETAAHPSDPAPTVLNSRARHELIAEAFGGKGYHVTTPDELRAALTEAI
GSGAPSVIDCELDPAAGVESGHLAGLNPARAAAVSGGG
>tr|A0A081NMZ7|A0A081NMZ7_LACRE Oxalyl-CoA decarboxylase OS=Lactobacillus reuteri OX=1598 GN=HF82_08520 PE=3 SV=1
MVGDSLNKTGANLLIKALQKNNINRMYGIVGIPVTDLARLAELRGMKYYGFRREDSAVNA
AAATGYLTQKPGVALTVSAPGFLNGLTALAQATKNCFPLIMISGSSERHIIDLSQGDYEG
LDQYNAAKPFCKKAYRVDRAEDMGLAVARAIRTAVSGRPGGVYLDIPADTIVQEDDAADQ
SNLGVYKLVDPAPKQVPNDEAISRAVDLIKNAKKPLIILGKGAAYDRTEKQVQQLVAETN
IPFLPMSMAKGLIPDDSPHSAAAARSLSLRNADVVIVIGARLNWMLSYGDAPQFNPHAKF
VQLDIDATQFDSSQPISAPLQGDLKSILGKLVPALLATGYQAPKAWLEQIAQDTEKNDKK
FAQRIANGKVAQKFGYYGAIVPIAEYFQQHPDTYLVSEGANTLDIGRDMIGMQLPRHRLD
TGTWGVMGVGLGYAIAAAVETGKHVVALDGDSAFGFDGMEIETICRYKLPITVVIINNGG
IYNGIGQVVPNQLGPTTLDPTARYDLMAKAFGGDNYFVSNYDEMKKVFARAVDSGRPNII
NVQIAPSMGKESGHIGNLNPKLNLQPLEENERSHHND
>tr|A0A087ADU3|A0A087ADU3_9BIFI Oxalyl-CoA decarboxylase OS=Bifidobacterium choerinum OX=35760 GN=BCHO_0617 PE=3 SV=1
MTDSTAQAAVAPTQNLTDSPHYLAEALIKNGIKNMYGVVGIPVTDFARIAQGMGIRFIGM
RHEEDAVNAAAAEGFLTGRPAVALTVSAPGFLNGLAALLEATENGYPVIMIGGSSTRHVV
DMHEGEYEGLDQMNYAKAFCKESFRIDKIEDIPLAVARAMHIACSGRPGAVYIDFPDDAV
AQTMDKDEAAAKLWVANNPAPAMPPAQSSIDDALKLLSEAKNPLMIVGKGAALAQAEDEI
RAFVDKTDIPFQPMSMAKGLIPDDDPHCTASCRGLALRTADVVLVVGARLNWMLNFGEGK
EWNPDVKFIQIDIDPAEMENSRSIACPVVGDIKSAMTMLNAGLEKTPFKATSAWLGMLQA
DAQKNDEKFAARVNSGKVPMGHYDALGAIKKVYDKNRDLILTNEGANTLDDCRNIIDIYE
PRHRLDCGTWGVMGCAVGYSIGAAVATGKQVLYIGGDSGFGFDGMEVEVACRYHLPITFV
VLNNGGIYRGDFENLGDDGDPSPLTLTYDAHYEKMIEAFGGTGYYATTPDEVEQMVGEAV
ASGKPSFVHVQLADYAGKESGHISNLNPKPVVGPLATSEVTANPYIEGARM
>tr|A0A087B560|A0A087B560_9BIFI Oxalyl-CoA decarboxylase OS=Bifidobacterium cuniculi OX=1688 GN=BCUN_0667 PE=3 SV=1
MADTTTAAATPAGTNLTDSPHYLAQALVANGIKNMYGVVGIPVTDFARIAQGMGMRYIGM
RHEEDAVNAAAAEGFQTGRPAIALTVSAPGFLNGLAALLEATTNGFPVIMIGGSSTRHVV
DMHEGEYEGLDQMNYAKAFCKESFRIDKIEDIPLAVARAMHIACSGRPGGVYIDFPDDAV
AQTMDADAATAALWTATNPAPAMPPAQASIDEALKLLSEAKNPLMLVGKGAALAQAEDEV
REFVSKTDIPFQPMSMAKGLISDDDPHNTASARSLALRTADVVLLVGARLNWMLNFGEKG
WNPDVKFIQIDIDPNEIENARQIACPVVGDIKSAMTMLNAGLEKTPVKASDEWLGAIQAE
SKQNDEKFAARINSGKVPMGHYDALGAIKKVYDQHKDIILTNEGANTLDDCRNIIDIYEP
RHRMDCGTWGVMGCAVGYSIGAAVATGKQVLYIGGDSGFGFDGMEIEVACRYNLPITFVV
LNNGGIYRGDFENLGKDGDPSPLTLTYDAHYEKMIEAFGGTGYYATTPEEVEQMVGEAVA
SGKPSFVHVQLAEYAGKESGHISNLNPKPVVGPLATSEMTSDPYIEGAHM
>tr|A0A087BCM4|A0A087BCM4_9BIFI Oxalyl-CoA decarboxylase OS=Bifidobacterium magnum OX=1692 GN=BMAGN_0646 PE=3 SV=1
MTDEVTSTTENLTDSPHYLAEALIKNGVKHMYGVVGIPVTDFARIAQGMGIRFIAMRHEE
DAVNAAAAEGFLTGRPGVALTVSAPGFLNGLAPLKEATENGFPVIMIGGSSTRNVVDLQE
GEYEGLDQRAYAEPFTKAAYRLDKIEDVPLAVARAMHVASSGRPGAVYLDFPDDAVAQTM
TKADADATLWTATDPNPSVQPTQASIDEALQLLAGAKNPLVVIGKGAAIAQAEDEVQEFI
QKTDLPFQPMSMAKGLIPDTDSHSTSSCRGLALRTADVVLLIGARLNWMLNFGEKGWNPN
VKFIQIDINPEEFENSRKIDVPVFGDIKSAMTMLNEGLAKTPVKASEEWLNLLQADKDKN
NTKFAARVNSGKVPMGHFDALGAIKKVYDKHQDLYLVNEGANTLDICRDVIDVYQPRHRL
DCGTWGVMGCGTGYAIGAAVTTGKNVLYIGGDSAFGFDGMEVETACRFNLPITFVVLNNG
GIYRGDFENLGNDGDPSPLTLMYDAHYEKMIEAFGGKSYYATTPEEVEQMVEEAVASGKP
SFVQVQLAIYAGGESGHIGDLNPKPVVGPLATSEVTANDYLTGARM
>tr|A0A087QB10|A0A087QB10_LACGS Oxalyl-CoA decarboxylase OS=Lactobacillus gasseri SV-16A-US OX=575604 GN=HMPREF5175_01290 PE=3 SV=1
MVDDSLNRTGASLLIDALQKNGINNLYGVVGIPITDLARLAELRGMKYYGFRREDSAVDA
AAAAGFLTKKPGVAMTVSAPGFLNGLTALAQATKNCFPLIMISGSSERHIIDLAQGDYEG
LDQYNVAKPFCKKAYRVDRAQDVGLAVARAIRTAVSGRPGGVYLDLPADTIAQLNDDLGE
KNMGVYKLVDPAPLQEPSDDAINRAVDIIKQAKKPLIILGKGAAYDRTEKQVQELINKTD
IPFLPMSMAKGLVPDDDKHSAAAARSLSLKNADVVILIGARLNWMLSYGDAPQFNPEAKF
IQLDIDATQFDSAQKISAPLQGDLTSILNKLVPALTATGYKVPSDWLDAIAQDTAKNDAK
FAKRIKAGETNPEFGYYGAIEPINDYFQEHPDTYLVSEGANTLDIGRDMIGMKLPRHRLD
TGTWGVMGVGMGYAIATAVETGKHVVALDGDSAFGFDGMDVETMCRYNLPITVVVINNGG
IYNGVDNVVPDQLGPTTLDPTGRYDLIAKAFGGDNYYVTNYQEMKDTFATAVESGRPSII
NVQIDPSMGKESGHIGNLNPELNLKPLEEAEQKKIDKE
>tr|A0A089P2P8|A0A089P2P8_9RHIZ Oxalyl-CoA decarboxylase OS=Methylobacterium oryzae CBMB20 OX=693986 GN=oxc PE=3 SV=1
MMTALAKIVHTAPEVEAEPELTDGFHLVIDALKLNGIETIYGVPGIPITDLGRMAQAEGM
RVISFRHEQHAGNAAAIAGFLTQKPGICLTVSAPGFLNGLTALANATTNCFPMILISGSS
EREIVDLQQGDYEEMDQLAIAKPLCKAAFRVLHAADIGIGVARAIRAACSGRPGGVYLDL
PAKLFSQVMDAEAGQKSLVKVIDPAPAQHPAPEAIARALDVLKSAKRPLIVLGKGAAYAQ
ADAAIRSLVETSGIPYVPMSMAKGLLPDTHPLSAGAARSTALKDSDVVLLIGARLNWLLS
HGKGKSWGEPGSTKFIQIDIEPREMDSNVEIVAPVVGDIASCVQALLDGMGQGWQQPPSD
WIETLRTKREANVAKMAPKLMSNTSPMNFHAALGALRTIVKERPDAILVNEGANTLDLAR
GIIDMYQPRKRLDVGTWGIMGIGMGFAVAAAVETGKPVLCVEGDSAFGFSGMEVETICRY
GLPVCIVVFNNNGIYRGTDTDPTGRDPATTVFVPDSRYDKMMEAFGGVGYHVTTPDELTR
AVNEAMNSGRPALVNAVIDPAAGSESGNIGSLNPQSGIKKKK
>tr|A0A090NL70|A0A090NL70_SHIDY Oxalyl-CoA decarboxylase OS=Shigella dysenteriae WRSd3 OX=1401327 GN=WRSd3_00851 PE=3 SV=1
MSDQLQMTDGMHIIVEALKQNNIDTIYGVVGIPVTDMARHAQAEGIRYIGFRHEQSAGYA
AAASGFLTQKPGICLTVSAPGFLNGLTALANATVNGFPMIMISGSSDRAIVDLQQGDYEE
LDQMNAAKPYAKAAFRVNQPQDLGIALARAIRVSVSGRPGGVYLDLPANVLAATMEKDEA
LTTIVKVENPSPALLPCPKSVTSAISLLAKAERPLIILGKGAAYSQADEQLREFIESAQI
PFLPMSMAKGILEDTHPLSAAAARSFALANADVVMLVGARLNWLLAHGKKGWAADTQFIQ
LDIEPQEIDSNRPIAVPVVGDIASSMQGMLAELKQNTFTTPLVWRDILNIHKQQNAQKMH
EKLSTDTQPLNYFNALSVVRDVLRENQDIYLVNEGANTLDNARNIIDMYKPRRRLDCGTW
GVMGIGMGYAIGASVTSGSPVVAIEGDSAFGFSGMEIETICRYNLPVTIVIFNNGGIYRG
DGVDLSGAGAPSPTDLLHHARYDKLMDAFRGVGYNVTTTDELRHALTTGIQSRKPTIINV
VIDPAAGTESGHITKLNPKQVAGN
>tr|A0A097R1J2|A0A097R1J2_HAFAL Oxalyl-CoA decarboxylase OS=Hafnia alvei FB1 OX=1453496 GN=AT03_09475 PE=3 SV=1
MENNSAMTDGMHIVVKALKANGVENIYGVVGIPVTDLARIAQNEGIRYIGFRHEQNAGNA
AAISGYITKKPGICLTVSAPGFLNGLVALANATTNAFPMIQISGSSDRSIVDLQQGDYEE
LDQMNIAKPFVKASYRVNKPEDIGIGIARAIRAAVSGRPGGVYLDLPASVLEAALKETDA
DKSVFVVEDPAPDMLPSKKSVDKALQVLSEAKKPLVILGKGAAYSQSENEIKKFIEMTGI
PFLPMSMAKGVLPDDHVLSAATARSFVLENADVVILLGARLNWLLGHGKGPHWSSKTRFI
QVDIEPMEIDSNRPIEAPLVGDMCSVIKELLSSLNPLSLNEYNDWIDTIEEHKKINAEKM
ALKIEQITEPMNYFNALGAINNELEKWRDIYLVNEGANTLDNARNIINMYHPRRRLDCGT
WGVMGIGMGYSIGAAVTENKQVVAIVGDSAFGFSGMEIETICRYKLPVTIIVFNNGGIYR
GDEINGTSSDPAPTSLLMSSQYEKLMEAFGGYGVCAKSIDELVNALKNSLNNKHPTLINC
LIDASAGVESGHLKNLNPKTNSVK
>tr|A0A0A0FCC2|A0A0A0FCC2_ECOLX Oxalyl-CoA decarboxylase OS=Escherichia coli G3/10 OX=1455601 GN=EL76_1441 PE=3 SV=1
MSDQLQMTDGMHIIVEALKQNNIDTIYGVVGIPVTDMARHAQAEGIRYIGFRHEQSAGYA
AAASGFLTQKPGICLTVSAPGFLNGLTALANATVNGFPMIMISGSSDRAIVDLQQGDYEE
LDQMNAAKPYAKAAFRVNQPQDLGIALARAIRVSVSGRPGGVYLDLPANVLAATMEKDEA
LTTIVKVENPSPALLPCPKSVTSAISLLAKAERPLIILGKGAAYSQADEQLREFIESTQI
PFLPMSMAKGILEDTHPLSAAAARSFALANADVVMLVGARLNWLLAHGKKGWAADTQFIQ
LDIEPQEIDSNRPIAVPVVGDIASSMQGMLAELKQNTFTTPLVWRDILNIHKQQNAQKMH
EKLSTDTQPLNYFNALSAVRDVLRENQDIYLVNEGANTLDNARNIIDMYKPRRRLDCGTW
GVMGIGMGYAIGASVTSGSPVVAIEGDSAFGFSGMEIETICRYNLPVTIVIFNNGGIYRG
DGVDLSGADAPSPTDLMHHARYDKLMDAFRGVGYNVTTTDELRHALTTGIQSRKPTIINV
VIDPAAGTESGHITKLNPKQVAGN
>tr|A0A0A0HME1|A0A0A0HME1_9RHOB Oxalyl-CoA decarboxylase OS=Roseovarius mucosus DSM 17069 OX=1288298 GN=rosmuc_00943 PE=3 SV=1
MAVASAHAANSNAPEGDIENLTDGFHLLIDALKLNGIETIYNVPGIPITDLGRYAQAQGM
RVISFRHEQHAGYAASVAGFLTKMPGVCMTVSAPGFMNGLTALANATTNCWPMILISGSS
EREIVDLAQGDYEEMDQLAMARPFCKAAYRLTYAQDIGIAVARAIRSAISGRPGGVYLDI
PGAMLGQVMDAAEGARSLVKVIEPAQRQIPAKSAIDRAIEVMKTAKRPLIVLGKGAAYDQ
CDDLIRELVEKSGYPFLPMSMAKGLLPDTHPQCAAAARSMVLKDSDVVIMMGARINWLLS
HGKGKQWGEPGAKRFVQMDIEAEEMDSNVEIAAPIVGDVGSCCEALLKAMDGAGIAPPKE
WLDAVNSKATANMAKMDARLRNNNDPMDYHGALGVIKDAINDHPDTILVNEGANTLDMCR
SIVNIHKPRHRIDVGTWGVMGIGMGSAIAAAIETGKRVLAVEGDSAFGFCGMEVETVCRY
NLPICTVVFNNDGIYRGDGENWGGGDDPATTVFVKGARYDQMIEAFGGVGVTARSPDELR
KAVYEALDSGKPTLINAIIDPAAGKESGNIGNLNPQSVVAQRLYPQARKD
>tr|A0A0A1P6D4|A0A0A1P6D4_9BACT Oxalyl-CoA decarboxylase OS=bacterium YEK0313 OX=1522316 GN=oxc PE=3 SV=1
MSTATLKVATEADAQVEDLTDGFHLVIEALKLNGVDTIYGVPGIPITDLGRMAQAAGMRV
ISFRHEQNAGNAAAIAGFLTKKPGICLTVSAPGFLNGLTALANATTNCFPMILISGSSER
EIVDLQQGDYEEMDQLAIAKPLCKAAFRVLHAADIGIGVARAIRAAVSGRPGGVYLDLPA
KLFAQVMNAEAGAKSLVKVIDPAPAQIPDPAAVKRALDVLKSAKRPLIILGKGAAYAQAD
EAIRSFVEKTGVPFLPMSMAKGLLPDTHPQCAGAARSTVLKEADVVMLVGARLNWLLSHG
KGKTWGEPGSKRFIQIDIEPKEMDSNVEIVAPVVGDIGSCIAALAAGLGHDGPSAPADWV
ATVRAKREENVAKMAPKLMKNTAPMDFHGALGALRTIIKERPDAILVNEGANTLDLARGV
IDMYQPRKRLDVGTWGVMGIGMGFAVAAAIETGKPVLAVEGDSAFGFSGMEIETICRYNL
PVCVVVFNNNGIYRGTDVNPTGGSDVATTVFVKDARYDKMMEAFGGVGVQATTPDELARA
VNAAMDSGKPTLVNAVIDPAAGSESGRIGNLNPQSVLRKK
>tr|A0A0A3XZY4|A0A0A3XZY4_BRAJP Oxalyl-CoA decarboxylase OS=Bradyrhizobium japonicum OX=375 GN=MA20_15075 PE=3 SV=1
MLNTATKSEAPGTEQELTDGFHLVIDALKLNGINTIYNVPGIPITDLGRMAQAEGIRVIS
FRHEQNAGYAAGIAGYLTKKPGVCLTVSAPGFLNGLTALAHATTNCYPMILISGSSEREI
VDLQQGDYEEMDQLAIAKPLCKAAYRVLHAQDIGIGLARAIRAAVSGRPGGVYLDLPAKL
FGQVMNADAGQKSLVKVIDAAPAQIPSPASIKRALDVLKSAKRPLIILGKGAAYAQADEE
IKSFVEKSGVPFLPMSMAKGLLPDTHPQCAGAARSTVLKESDVVLLIGARLNWLLSHGKG
KSWGEAPKKFIQVDIEPREMDSNVEIVAPVVGDIGSVVSAFNQAMASGWTAPPTEWTKAI
SSKREENVAKMAPKLMNNKSPMDYHGALGVLKNVIKDHPEAILVNEGANTLDLARGVIDM
YRPRKRLDVGTWGVMGIGMGQAIAAALETGHPVLAVEGDSAFGFSGMEVETICRYNLPIC
VVIFNNDGIYRGTDVNSVNADPATTVFVKGARYDKMMEAFGGVGVNATSPDELKRAVNEA
MASGKPTLINAVIDPAAGSESGRIGNLNPQSVLQKKK
>tr|A0A0A6QDZ4|A0A0A6QDZ4_9BURK Oxalyl-CoA decarboxylase OS=Paraburkholderia sacchari OX=159450 GN=NH14_10785 PE=3 SV=1
MAEAGMNDAQNSPAQEAQPTTDGFHLVIDALKLNDIDTIYGLVGIPITDLARLAQAEGMR
FIGFRHEQNAGNAAAIAGYMTKKPGICLTVSAPGFLNGLTALANATTNCFPMILISGSSE
REIVDLQQGDYEEMDQLNAAKPYAKAAYRVLHAEDIGVGIARAIRAAVSGRPGGVYLDLP
AKLLAQTIDAVKGQQSLIKVVDAAPRQLPAPDAVQRALEVLKTAKRPLILLGKGAAYAQA
DAQIRELVEKSGIPYLPMSMAKGLLPDTHEQSASAARSFVLAESDAVVLIGARLNWLLSH
GKGKTWGAPLPKRFVQIDIAPTEIDSNVAIEAPVIGDIGSCVEALVAGMGSNFPQPSAEW
LGAVAERKNKNLAKMAATLEKNPTPMNFHSALRAIRDVLKTRPDINVVNEGANTLDYARA
VIDMYQPRKRFDSGTWGIMGIGMGFAIGAAVTSGTQVVAIEGDSAFGFSGMELETICRYN
LPVCTIVFNNNGVYRGTDVNPTGGADVAPTVFVKGARYDKMIEAFGGIGHQATTPEELTE
ALLEAIASGKPTLINAVIDESAGTESGRLTNLNPQSAAMKK
>tr|A0A0A7IC61|A0A0A7IC61_9BIFI Oxalyl-CoA decarboxylase OS=Bifidobacterium pseudolongum PV8-2 OX=1447715 GN=AH67_07820 PE=3 SV=1
MTDETTTTQPQEQNLTDSPHYLAQALMANGIKNMYGVVGIPVTDFARIAQGMGMRFIGMR
HEEDAVNAAAAEGFLTGKPAVALTVSAPGFLNGLAAMLEATTNGFPVIMIGGSSTRHVVD
MHEGEYEGLDQMNYAKAFCKESFRIDKIEDIPLAVARAMHIACSGRPGAVYIDFPDDAVA
QTMDKDEAAAKLWTANQPNPAMPPAQASIDEALKLLSEAKNPLMVVGKGAALAQAEDELK
EFVSKTDIPFQPMSMAKGLIPDDDPHCTASARGLALRTADVVLLVGARLNWMLNFGEGKE
WNPNVKFIQIEIDPNEIENARPIACPVVGDIKSAMTMLNAGLEKTPFKASAEWLSAIQAD
SKQNDEKFAARINSGKVPMGHYDALGAIKKVYDQHKDVIITNEGANTLDDCRNIIDIYQP
RHRLDCGTWGVMGCAVGYSIGAAVSTGKQVLYIGGDSGFGFDGMEVEVACRYNLPITFVV
LNNGGIYRGDFENLGNDGDPSPLTLTYDAHYEKMIEAFGGKGYYATTPDEVEQMVGEAVA
SGKPSFVHVQLADYAGKESGHISNLNPKPVVGPLATSEVTADPYIEGAHM
>tr|A0A0A8UF52|A0A0A8UF52_ECOLX Putative oxalyl-CoA decarboxylase OS=Escherichia coli O26:H11 OX=244319 GN=oxc PE=3 SV=1
MSDQLQMTDGMHIIVEALKQNNIDTIYGVVGIPVTDMARHAQAEGIRYIGFRHEQSAGYA
AAASGFLTQKPGICLTVSAPGFLNGLTALANATVNGFPMIMISGSSDRAIVDLQQGDYEE
LDQMNAAKPYAKAAFRVNQPQDLGIALARAIRVSVSGRPGGVYLDLPANVLAATMEKDEA
LTTIVKVENPSPALLPCPKSVTSAISLLAKAERPLIILGKGAAYSQADEQLREFIESTQI
PFLPMSMAKGILEDTHPLSAAAARSFALANADVVMLVGARLNWLLAHGKKGWAADTQFIQ
LDIEPQEIDSNRPIAVPVVGDIASSMQGMLAELKQNTFTTPLVWRDILNIHKQQNAQKMH
EKLSTDTQPLNYFNALSAVRDVLRENQDIYLVNEGANTLDNARNIIDMYKPRRRLDCGTW
GVMGIGMGYAIGASVTSGSPVVAIEGDSAFGFSGMEIETICRYNLPVTIVIFNNGGIYRG
DGVDLSGAGAPSPTDLLHHARYDKLMDAFRGVGYNVTTTDELRHALTTGIQSRKPTIINV
VIDPAAGTESGHITKLNPKQVAGN
>tr|A0A0B1KXE7|A0A0B1KXE7_ECOLX Oxalyl-CoA decarboxylase OS=Escherichia coli OX=562 GN=oxc PE=3 SV=1
MSDQLQMTDGMHIIVEALKQNNIDTIYGVVGIPVTDMARHAQAEGIRYIGFRHEQSAGYA
AAASGFLTQKPGICLTVSAPGFLNGLTALANATVNGFPMIMISGSSDRAIVDLQQGDYEE
LDQMNAAKPYAKAAFRVNQPQDLGIALARAIRVSVSGRPGGVYLDLPANVLAATMEKDEA
LTTIVKVENPSPALLPCPKSVTSAISLLAKAERPLIILGKGAAYSQADEQLREFIESTQI
PFLPMSMAKGILEDTHPLSAAAARSFALANADVVMLVGARLNWLLAHGKKGWAADTQFIQ
LDIEPQEIDSNRPIAVPVVGDIASSMQGMLAELKQNTFTTPLVWRDILNIHKQQNAQKMH
EKLSTDTQPLNYFNALSAVRDVLRENQDIYLVNEGANTLDNARNIIDMYKPRRRLDCGTW
GVMGIGMGYAIGASVTSGSPVVAIEGDSAFGFSGMEIETICRYNLPVTIVIFNNGGIYRG
DGVDLSGAGAPSPTDLMHHARYDKLMDAFRGVGYNVTTTDELRHALTTGIQSRKPTIINV
VIDPAAGTESGHITKLNPKQVAGN
>tr|A0A0B3T878|A0A0B3T878_9BURK Oxalyl-CoA decarboxylase OS=Pandoraea pnomenusa OX=93220 GN=PJ20_04525 PE=3 SV=1
MVSEAETTDGFHLVIDALKANDIDTIFGLVGIPITDLARLAQAEGMRFIGFRHEQHAGHA
AAIAGFMTQKPGICLTVSAPGFLNGLTALANATTNCFPMILISGSSEREIVDLQQGDYEE
MDQLNAAKPYCKAAYRVLHAEDIGVGLARAIRAAVSGRPGGVYLDLPAKLLAQTIDAQKA
KDSLIRVIDAAPRQIPAPDAVQRALDVIKGAKRPLILLGKGAAYAQADADIRALIEKTGI
PYLPMSMAKGLLPDTHEQSASAARSFVLQEADVVVLIGARLNWLLAHGKGKTWGSAPKKF
VQIDISPTEIDSNVAIAAPVIGDIGSCVSALLAGVDSKFGKPSAEWTGAIAERKNKNLAK
MAATLAQNPSPMNFHSALGAIRDVLKQHPDINLVNEGANTLDYARAIIDQYQPRKRFDSG
TWGVMGIGMGFAIGAAVTSGQPVVAIEGDSAFGFSGMELETICRYELPVTTIIFNNNGVY
RGTDVNPTGGKDVAPTVFVKGARYDKMIEAFGGIGYNVTTPEELTNALKEAIAAGKPALI
NAVIDEAAGTESGRLTNLNPQSAAMKK
>tr|A0A0B6S427|A0A0B6S427_9BURK Oxalyl-CoA decarboxylase Oxc OS=Burkholderia plantarii OX=41899 GN=oxc PE=3 SV=1
MADISTQPATTDGFHLVVQALKLNGLDTIYGVAGIPITDLARLAQAEGIRYLGFRHEQSA
GHAAAISGYLRQWPGVCLTVSAPGFLNGLVALANATTNGFPMIQISGSSDRAIVDLQQGD
YEELDQLSAARPFAKAAFRVNRPEDIGIGLARAIRAAVSGRPGGVYLDLTAAALAATLDA
PAAARSLVTVVDAAPARAPQPQAVSRALALLAEARRPLVILGKGAAYARAEGGIRAFLEA
TGIPYLPMSMAKGLLPDDHPQSAAAARSLALGQADVVMLVGARLNWLLGHGRAPQWAQDA
RFIQIDIEPVEFDSNRAIDAPLAADIGSAMAALHAGLAATPVQAPRDWIEAIAERRRRNE
TRMAQALQADPSPMTFQSALRAVRDVLAAHDEVHLVNEGANTLDFARNIIDMRQPRRRLD
AGTWGVMGIGMGYAIGAAVTSGQPVVALEGDSAFGFSGMEIETLCRYRLPVVIVVFNNGG
IYHGDDVNRGGGTDPGPTVLMGAARHDRLIEAFGGTGYRVERPAELAAALSAALAAGTPA
LIDCVIDPHAGTESGHLKNLNPRSALAAAK
>tr|A0A0C5JWB3|A0A0C5JWB3_9BURK Oxalyl-CoA decarboxylase OS=Pandoraea vervacti OX=656178 GN=UC34_07790 PE=3 SV=1
MVSEAATTDGFHLVIDALKANDIDTIFGLVGIPITDLARLAQAEGLRFIGFRHEQHAGHA
AAIAGYMTQKPGICLTVSAPGFLNGLTALANATTNCFPMILISGSSEREIVDLQQGDYEE
MDQLNAAKPYCKAAYRVLHAEDIGVGLARAIRAAVSGRPGGVYLDLPAKLLSQTIDAQKA
KDSLIRVIDAAPRQIPAQDAVQRALDVIKGAKRPLILLGKGASYAQADEDIRALIEKTGI
PYLPMSMAKGLLPDTHEQSAAAARSFVLQEADVVVLIGARLNWLLAHGKGKTWGAAPKKF
VQIDISPTEIDSNVAIAAPVIGDIGSCVKALLGGIDANFGKPSAEWTGAIAERKNKNLAK
MAATLAQNPSPMNFHSALGAIRDVLKKHPDINLVNEGANTLDYARSIIDQYQPRKRFDSG
TWGVMGIGMGFAIGAAVTSGLPVVAIEGDSAFGFSGMELETICRYELPVTTIIFNNNGVY
RGTDVNPTGGKDVAPTVFVKGARYDKMIEAFGGIGYNVTTPAELTRALEESIASGKPTLI
NAVIDESAGTESGRLTNLNPQSAAMKK
>tr|A0A0D0K726|A0A0D0K726_VARPD Oxalyl-CoA decarboxylase OS=Variovorax paradoxus OX=34073 GN=RT97_26770 PE=3 SV=1
MSSVRTDKEASTTLDDALKPTSRAVDGDAVVRALKPVADDAPEAETTDGFHLVIDALKLN
DIDTIFGLPGIPITDLTRMAQAEGMRVISFRHEQHAGNAAAAAGFLTQKPGICLTVSAPG
FLNGLTALANATTNCFPMILISGSSEREIVDLQQGDYEEMDQLAIAKPLCKAAFRVLHAE
DIGVGIARAIRSALSGRPGGVYLDLPAKLFAQTMDAAKGRASLIKVVDPAPRQIPAPDAV
KRALDLLKGAKKPLILLGKGAAYAQADADIRALVEKTGIPYLPMSMAKGLLPDTHAQSAA
AARSYVLQEADVVLLIGARLNWLLSHGKGKTWAQDKGAKQFIQIDIAPTEIDSNVAIAAP
VIGDIGSCVAALLGGIDAKWAKPPTEWTGAIAERKDKNLSKMAVTLAARPSPMNFHSALS
VIRDQVKARPDAIVVNEGANTLDFARSIVDMYEPRKRLDVGTWGIMGIGMGFAVAAAVVT
DKPVIAIEGDSAFGFSGMEVETICRYNLPICIIVFNNNGVYRGTDVNASGTSDVAPTVFV
KNARYDKLMEAFGGVGVNATTADELQKALTEAVASRRPTLINAVIDETAGTESGRITSLN
PATAKKK
>tr|A0A0D1LGL4|A0A0D1LGL4_BRAEL Oxalyl-CoA decarboxylase OS=Bradyrhizobium elkanii OX=29448 GN=QU41_25755 PE=3 SV=1
MLNTAAKSEAPGTEQELTDGFHLVIDALKLNGINTIYGVPGIPITDLGRMAQAAGIRVLS
FRHEQNAGYAASIAGFLTKRPGVCLTVSAPGFLNGLTALAHATTNCFPMILISGSSEREI
VDLQQGDYEEMDQLAIAKPLCKAAFRVLHAQDIGIGLARAIRAAVSGRPGGVYLDLPAKL
FGQVMNADAGERSLVKVIDAAPEQIPSPSSVKRALDVLKGAKRPLIILGKGAAYAQADEA
IKNFVETSGVPFLPMSMAKGLLPDLHPQCAGAARSTVLKDADVVMLIGARLNWLLSHGKG
KTWGEAPKKFIQVDIEPKEMDSNVEIVAPVVGDIGSCVQAFLDAMGANWSAAPSDWLATV
AKKRDDNVAKMAPKLMSNASPMDYHGALGALRAIIAERPDTIFVNEGANTLDLARGVVDM
HKPRKRLDVGTWGVMGIGMGYSIAAAVETGLPVLAVEGDSAFGFSGMEVETICRYKLPIC
VVIFNNDGIYRGTDVNGMSDDPATTVFVKGSRYDKMMEAFGGVGVNATSPDELKRAVNAA
LDSGKPTLINAVIDPAAGSESGRIGNLNPQSVLSKKK
>tr|A0A0D2SYE3|A0A0D2SYE3_9PROT Oxalyl-CoA decarboxylase OS=Skermanella aerolata KACC 11604 OX=1385368 GN=N826_18525 PE=3 SV=1
MSSAAATAVKNQAADVSETDTPPALTDGFQLVIDALKLNGIENFYTVPGIPISDLLRMAQ
AEGLRVISFRHEQNAGNAAAIAGFLTKKPGVCLTVSAPGFLNGLTALANATTNCFPMILI
SGSSEREIVDLQQGDYEEMDQLAIAKPLCKAAFRILHAQDIGIGVARAIRAAVSGRPGGV
YLDLPAKLFSQVLDEVEGKKSLVKVIDPAPAQLPDPSAITRALDVLKSAKRPLIVLGKGA
AYAQADEEVRALVEKSGIPFLQMSMAKGLLPDTHPQSAGAARSMVLKDADVVMLVGARLN
WLLSHGKGKTWGAPGSKKFIQIDIEPKEMDSNVEIVAPVVGDIGSCMSALLAGIDGNWPA
PPADWVSAVSARREANIGKMAPKLMSNASPMNFHGALGALRRVVKERPDAILVNEGANTL
DLARGIIDMYEPRKRLDVGTWGVMGIGMGYAVAAAVETGKPVLAIEGDSAFGFSGMEVET
ICRYKLPICVVVFNNSGIYRGTDVNPTGGSDPSPMVFMPDTRYDKMMEAFGGVGVHVTAP
DELYRAVSEAMDSGKPTLINAVIDPAAGTESGNIGSLNPTSSVRKAPAQ
>tr|A0A0D4CLN5|A0A0D4CLN5_LACMC Oxalyl-CoA decarboxylase OS=Lactobacillus mucosae LM1 OX=1130798 GN=LBLM1_07135 PE=3 SV=1
MANESMKTGADLLIDALQKNGLNNIYGVVGIPVTDFARLAQLRGMKFFGFRREDAAVDAA
AAAGYLTQKPGVALTVSAPGFLNGLTALAQATKNCFPLIMISGSSERHIIDLDQGDYEGL
DQYNVAKPFCKAAYRVDRAQDMGLAVARAVRTALSGRPGGVYLDLPANTIGQQIEVTDDS
DAGIYEVVDPAPKQAPSDEAINRAVEVIKGAKKPLIILGKGAAYAQSEKLVQKLVADTDI
PFLPMSMAKGLISDEDKHSAAAARSLSLSGADVVILIGARLNWMLSHGAAPTFNPNAKFV
QLEIEATEFDSNQKIDAPLQGDLNSILAKLVPALEKAGYQTPQAWLDEISAKTAENAAKF
AKRIEAGETNAKFGYYGTLEPIKEYFLKNPDTYLVSEGANTLDIGRNMIDMKLPRHRLDT
GTWGVMGVGLGYAIATAIETGKPVVALEGDSAFGFDGMEMETICRYHLPITVVVVNNGGI
YNGTDREVADQPGPTMLDATARYEYMAKAFGGDSYFVSSYQEMKAAFEQAVASKRPNIIN
VQIDPSMGKESGHIGNLNPKLDLKK
>tr|A0A0D6FY17|A0A0D6FY17_MYCSM Oxalyl-CoA decarboxylase OxcA OS=Mycobacterium smegmatis OX=1772 GN=oxcA PE=3 SV=1
MTVAPTRDTEAASTDEPGALTDGIHLVVDALKLNDVQTIYGVVGIPITDLARLAQASGLR
YIGFRHESDAGHAAAAAGFLTQKPGICLTVSAPGFLNGLVALANATTNCFPMVQISGSSE
RHLVDLQRGDYEEMDQLAAARLFAKAAYRVSRAEDIGRGIARAIRTAASGRPGGVYLDIP
AAVLGEVIDAEKAKKTLWRVVDPAPKQMPEIDAVDKAIELLAGAERPLIVLGKGAAYAQA
DDTIREFVESTGIPYVPMSMAKGLLPDDHPQSAATARSLALKRADVVMLVGARLNWLLGH
GDAPQWNPDAKFIQVDISATEMDSNQPIAAPLVGDISSVVETLLERSKPGQISVAPEWRQ
ELAAKSEQNVAKMSGRLEAALTAHPMKFLGALQAIRDVLADNPQVYVVNEGANALDLARN
TIGMQVPRHRLDSGTWGVMGIGMGYAIAAAVETGDPVVAIEGDSAFGFSGMELEAICRYN
LPIVTVILNNSGVYRGDEASGSTADPAPTALRAQHEYMIKAFGGKGYQATTPDEVAAALR
EALASGRPALIDCVIDPSDGTESGNIAHLNPKGISTK
>tr|A0A0D6IXK6|A0A0D6IXK6_MYCSM Oxalyl-CoA decarboxylase OS=Mycobacterium smegmatis OX=1772 GN=oxc PE=3 SV=1
MNTAPLMTESVPGTSPVTDGAHVLVDALKLNGVETLYGVVGIPITDVARVAQAQGLRYIG
FRHESDAGHAAAAAGFLTKKPGFCLTVSAPGFLNGLVALANATTNCFPMVQISGSSDRHI
VDLQRGDYEEMDQLAAAKPFAKAAFRVNRAADIGLAVARAIRTASSGRPGGVYLDIPAAV
LGEVIDAGAAAASLRTVVDAAPEQLPSPRAVDRAVALLAAARRPLVVLGKGAAYAQADKT
IRNFLESTGLPFLPMSMAKGLLPDTHPQSVASARSMTLRDADVVLLVGARLNWLLGHGEP
PQFSRDVKFIQVDIDPGELDSNAPIAAPLVGDIGSVIEALAERAQFIDAPAPWREQLAER
KARNAESMAKRLAADPRPMRFHGALRAIRDVLRDRPDVYVVNEGANALDLARNVIDMAVP
RHRLDSGTWGVMGVGMGYAIAAAVEGSGPVVAIEGDSAFGFSAMELETICRYRLPVVVVV
LNNGGVYRGDGHNPASDDPSPTTLMPAARHDRLIEAFGGTGHHVTTPAELGAALTEALAS
GGPALIDCVIDPADGTESGHLTQLNPAVVGHHPATN
>tr|A0A0D7F402|A0A0D7F402_RHOPL Oxalyl-CoA decarboxylase OS=Rhodopseudomonas palustris OX=1076 GN=OO17_03945 PE=3 SV=1
MDKQVELSSETQELTDGFHLVIAALKLNGLNTIYNVPGIPMTDLLRLAQAEGMRVISFRH
ESNAGNAAAIAGFMTKAPGVCMTVSAPGFLNGLVALANATVNCFPMILISGSSEREVVDL
QQGDYEEMDQLAIAKPLCKAAYRVLHAADIGIGIARAIRAAVSGRPGGVYLDFPAKLFGQ
VMDAAAGQASLVKVIDPAPEQIPAPSAVQRALDVLRGAKRPLIILGKGAAYAQADDDIRA
LVETSGIPYIPMSMAKGLLPDTHPQCAAAARSTVLQESDVVVLIGARLNWLLSHGKGKSW
GTAPKKFIQIDIEPKEMDSNVEIVAPVVGDIGSCVAALLKGMTKDWAQPPAEWTASINAK
KQTNIAKMAARLGKNSIPMDFHSALSVLRDVIRERPDAILVNEGANTLDQARGVVDMYQP
RKRLDVGTWGVMGVGMGYAIAAAVESGKRVLCIEGDSAFGFSNAEIETICRYNLPICVVV
FNNDGIYRGDHVNAGGFSDPAITSFVKGARYDKTIEAFGGVGVNVTTPDELKRAVDEAMS
SGKPTLINAVIDPAAGSESGNIGKLNPTSALKKK
>tr|A0A0D7NWQ0|A0A0D7NWQ0_9BRAD Oxalyl-CoA decarboxylase OS=Bradyrhizobium sp. LTSP885 OX=1619232 GN=UP09_19515 PE=3 SV=1
MLNTAAKSEAPDTEQDLTDGFHLVIDALKLNGINTVYGVPGIPITDLGRMAQAAGIRVLS
FRHEQNAGYAASIAGFLTKRPGVCLTVSAPGFLNGLTALAHATTNCFPMILISGSSEREI
VDLQQGDYEEMDQLAVAKPLCKAAFRVLHAQDIGIGLARAIRAAVSGRPGGVYLDLPAKL
FGQVMNADAGQKSLVKVIDAAPAQIPAPSAVKRALDVLRSAKRPLIILGKGAAYAQADDA
IKTLVEKSGVPFLPMSMAKGLLSDLHPQCAGAARSTVLKDADVVMLIGARLNWLLSHGKG
KSWGEAPKKFIQVDIEPKEMDSNVEIVAPVVGDIGSCVAAFLDAMGANWPAAPADWLATI
AKKRDDNVAKMAPKLMSNASPMDYHGALGALRAIIAERPDTIFVNEGANTLDLARGVIDM
HKPRKRLDVGTWGVMGIGMGYSIAAAIETGHPVLAVEGDSAFGFSGMEVETICRYRLPIC
IVIFNNDGIYRGTDVNTSNADPATTVFVKGSRYDKMMEAFGGVGVNATSPDDLKRAVNAA
LDSGKPTLINAVIDPAAGSESGRIGNLNPQSVLQKKK
>tr|A0A0D7PD85|A0A0D7PD85_9BRAD Oxalyl-CoA decarboxylase OS=Bradyrhizobium sp. LTSP849 OX=1615890 GN=UB31_16310 PE=3 SV=1
MLNTATKSEAPGTEQELTDGFHLVIDALKLNGINTIYNVPGIPITDLGRMAQAAGIRVIS
FRHEQNAGYAAGIAGYLTKKPGVCLTVSAPGFLNGLTALAHATTNCYPMILISGSSEREV
VDLQQGDYEEMDQLAIAKPLCKAAYRVLHAQDIGIGFARAIRAAVSGRPGGVYLDLPAKL
FGQVMNAEAGQKSLVKVIDAAPAQIPSPASIKRALDVLKSAKRPLIILGKGAAYAQADEE
IKTFVEKSGVPFLPMSMAKGLLADTHPQCAGAARSTVLKESDVVLLIGARLNWLLSHGKG
KSWGEAPKKFIQVDIEPREMDSNVEIVAPVVGDIGSVVAAFNQAIAAGWTAPPAEWTKAI
ASKRDENVAKMAPKLMNNKSPMDYHGALGVLKNVIKEHPEAILVNEGANTLDLARGVIDM
YKPRKRLDVGTWGVMGIGMGQAIAATLETGHPVLAVEGDSAFGFSGMEVETICRYNLPIC
IVIFNNDGIYRGTDVNSVNADPATTVFVKGARYDKMMEAFGGVGVNATSPDELKRAVNEA
MASGKPTLINAVIDPAAGSESGRIGNLNPQSVLQKKK
>tr|A0A0D7Q1U8|A0A0D7Q1U8_9BRAD Oxalyl-CoA decarboxylase OS=Bradyrhizobium sp. LTSPM299 OX=1619233 GN=UP10_34010 PE=3 SV=1
MLNTAAKSEAPDTEQELTDGFHLVIDALKLNGINTVYGVPGIPITDLGRMAQAAGIRVLS
FRHEQNAGYAASIAGFLTKRPGVCLTVSAPGFLNGLTALAHATTNCFPMILISGSSEREI
VDLQQGDYEEMDQLAVAKPLCKAAFRVLHAQDIGIGLARAIRAAVSGRPGGVYLDLPAKL
FGQVMNADAGQKSLVKVIDAAPAQIPAPSAVKRALDVLRSAKRPLIILGKGAAYAQADDA
IKTLVEKSGVPFLPMSMAKGLLSDLHPQCAGAARSTVLKDADVVMLIGARLNWLLSHGKG
KSWGEAPKKFIQVDIEPKEMDSNVEIVAPVVGDIGSCVAAFLDAMGANWPAAPAEWLATV
AKKRDDNVAKMAPKLMSNASPMDYHGALGALRTIITERPDTIFVNEGANTLDLARGVVDM
HKPRKRLDVGTWGVMGIGMGYSIAAAIETGHPVLAVEGDSAFGFSGMEVETICRYRLPIC
IVIFNNDGIYRGTDVNTSNADPATTVFVKGSRYDKMMEAFGGVGVNATSPDELKRAVNAA
MDSGKPTLINAVIDPAAGSESGRIGNLNPQSVLQKKK
>tr|A0A0D8VXR4|A0A0D8VXR4_ECOLX Oxalyl-CoA decarboxylase OS=Escherichia coli OX=562 GN=oxc PE=3 SV=1
MSDQLQMTDGMHIIVEALKQNNIDTIYGVVGIPVTDMARHAQAEGIRYIGFRHEQSAGYA
AAASGFLTQKPGICLTVSAPGFLNGLTALANATVNGFPMIMISGSSDRAIVDLQQGDYEE
LDQMNAAKPYAKAAFRVNQPQDLGIALARAIRVSVSGRPGGVYLDLPANVLAATMEKDEA
LTTIVKVENPSPALLPCPKSVTSAISLLAKAERPLIILGKGAAYSQSDEQLREFIESAQI
PFLPMSMAKGILEDTHPLSAAAARSFALANADVVMLVGARLNWLLAHGKKGWAADTQFIQ
LDIEPQEIDSNRPIAVPVVGDIASSMQGMLAELKQNTFTTPLVWRDILNIHKQQNAQKMH
EKLSTDTQPLNYFNALSAVRDVLRENQDIYLVNEGANTLDNARNIIDMYKPRRRLDCGTW
GVMGIGMGYAIGASVTSGSPVVAIEGDSAFGFSGMEIETICRYNLPVTIVIFNNGGIYRG
DGVDLSGAGAPSPTDLLHHARYDKLMDAFRGLGYNVTTTDELRHALTTGIQSRKPTIINV
VIDPAAGTESGHITKLNPKQVAGN
>tr|A0A0D8WDG1|A0A0D8WDG1_ECOLX Oxalyl-CoA decarboxylase OS=Escherichia coli OX=562 GN=oxc PE=3 SV=1
MSDQLQMTDGMHIIVEALKQNNIDTIYGVVGIPVTDMARHAQAEGIRYIGFRHEQSAGYA
AAASGFLTQKPGICLTVSAPGFLNGLTALANATVNGFPMIMISGSSDRAIVDLQQGDYEE
LDQMNAAKPYAKAAFRVNQPQDLGIALARAIRVSVSGRPGGVYLDLPANVLAATMEKDEA
LTTIVKVENPSPALLPCPKSVASAISLLAKAERPLVILGKGAAYSQADEQLREFIESAQI
PFLPMSMAKGILEDTHPLSAATARSFALANADVVMLVGARLNWLLAHGKKGWAADTQFIQ
LDIEPQEIDSNRPIAVPVVGDIASSMQGMLAELKQNTFTTPLVWRDILNIHKQQNAQKMH
EKLSTDTQPLNYFNALSAVRDVLRENQDIYLVNEGANTLDNARNIIDMYKPRRRLDCGTW
GVMGIGMGYAIGASVTSGSPVVAIEGDSAFGFSGMEIETICRYNLPVTIVIFNNGGIYRG
DGVDLSGAGAPSPTDLLHHARYDKLMDAFRGVGYNVTTTDELRHALTTGIQSRKPTIINV
VIDPAAGTESGHITKLNPKQVAGN
>tr|A0A0E0U132|A0A0E0U132_ECOLX Oxalyl-CoA decarboxylase OS=Escherichia coli UMNK88 OX=696406 GN=oxc PE=3 SV=1
MHIIVEALKQNNIDTIYGVVGIPVTDMARHAQAEGIRYIGFRHEQSAGYAAAASGFLTQK
PGICLTVSAPGFLNGLTALANATVNGFPMIMISGSSDRAIVDLQQGDYEELDQMNAAKPY
AKAAFRVNQPQDLGIALARAIRVSVSGRPGGVYLDLPANVLAATMEKDEALTTIVKVENP
SPALLPCPKSVTSAISLLAKAERPLIILGKGAAYSQADEQLREFIESAQIPFLPMSMAKG
ILEDTHPLSAAAARSFALANADVVMLVGARLNWLLAHGKKGWAADTQFIQLDIEPQEIDS
NRPIAVPVVGDIASSMQGMLAELKQNTFTTPLVWRDILNIHKQQNAQKMHEKLSTDTQPL
NYFNALSAVRDVLRENQDIYLVNEGANTLDNARNIIDMYKPRRRLDCGTWGVMGIGMGYA
IGASVTSGSPVVAIEGDSAFGFSGMEIETICRYNLPVTIVIFNNGGIYRGDGVDLSGAGA
PSPTDLLHHARYDKLMDAFRGVGYNVTTTDELRHALTTGIQSRKPTIINVVIDPAAGTES
GHITKLNPKQVAGN
>tr|A0A0E0V7X6|A0A0E0V7X6_ECOLX Oxalyl CoA decarboxylase, ThDP-dependent OS=Escherichia coli O7:K1 str. CE10 OX=1072459 GN=oxc PE=3 SV=1
MSDQLQMTDGMHIIVEALKQNNIDTIYGVVGIPVTDMARHAQAEGIRYIGFRHEQSAGYA
AAASGFLTQKPGICLTVSAPGFLNGLTALANATVNGFPMIMISGSSDRAIVDLQQGDYEE
LDQMNAAKPYAKAAFRVNQPQDLGIALARAIRVSVSGRPGGVYLDLPANVLAATMEKDEA
LTTIVKVENPSPALLPCPKSVASAISLLAKAERPLVILGKGAAYSQADEQLREFIESAQI
PFLPMSMAKGILEDTHPLSAAAARSFALANADVVMLVGARLNWLLAHGKKGWAADTQFIQ
LDIEPQEIDSNRPIAVPVVGDIASSMQGMLAELKQNTFTTPLVWRDILNIHKQQNAQKMH
EKLSTDTQPLNYFNALSAVRDVLRENQDIYLVNEGANTLDNARNIIDMYKPRRRLDCGTW
GVMGIGMGYAIGASVTSGSPVVAIEGDSAFGFSGMEIETICRYNLPVTIVIFNNGGIYRG
DGVDLSGAGAPSPTDLLHHARYDKLMDAFRGVGYNVTTTDELRHALTTGIQSRKPTIINV
VIDPAAGTESGHITKLNPKQVAGN
>tr|A0A0E0XW73|A0A0E0XW73_ECO1C Putative oxalyl-CoA decarboxylase OS=Escherichia coli O104:H4 (strain 2011C-3493) OX=1133852 GN=O3K_07505 PE=3 SV=1
MSDQLQMTDGMHIIVEALKQNNIDTIYGVVGIPVTDMARHAQAEGIRYIGFRHEQSAGYA
AAASGFLTQKPGICLTVSAPGFLNGLTALANATVNGFPMIMISGSSDRAIVDLQQGDYEE
LDQMNAAKPYAKAAFRVNQPQDLGIALARAIRVSVSGRPGGVYLDLPANVLAATMEKDEA
LTTIVKVENPSPALLPCPKSVTSAISLLAKAERPLIILGKGAAYSQADEQLREFIESTQI
PFLPMSMAKGILEDTHPLSAAAARSFALANADVVMLVGARLNWLLAHGKKGWSADTQFIQ
LDIEPQEIDSNRPIAVPVVGDIASSMQGMLAELKQNTFTTPLVWRDILNIHKQQNAQKMH
EKLSTDTQPLNYFNALSAVRDVLRENQDIYLVNEGANTLDNARNIIDMYKPRRRLDCGTW
GVMGIGMGYAIGASVTSGSPVVAIEGDSAFGFSGMEIETICRYNLPVTIVIFNNGGIYRG
DGVDLSGAGAPSPTDLLHHARYDKLMDAFRGVGYNVTTTDELRHALTTGIQSRKPTIINV
VIDPAAGTESGHITKLNPKQVAGN
>tr|A0A0E1M1M7|A0A0E1M1M7_ECOLX Oxalyl CoA decarboxylase, ThDP-dependent OS=Escherichia coli 1303 OX=745156 GN=oxc PE=3 SV=1
MSDQLQMTDGMHIIVEALKQNNIDTIYGVVGIPVTDMARHAQAEGIRYIGFRHEQSAGYA
AAASGFLTQKPGICLTVSAPGFLNGLTALANATVNGFPMIMISGSSDRAIVDLQQGDYEE
LDQMNAAKPYAKAAFRVNQPQDLGIALARAIRVSVSGRPGGVYLDLPANVLAATMEKDEA
LTTIVKVENPSPALLPCPKSVTSAISLLAKAERPLIILGKGAAYSQADEQLREFIESAQI
PFLPMSMAKGILEDTHPLSAAAARSFALANADVVMLVGARLNWLLAHGKKGWAADTQFIQ
LDIEPQEIDSNRPIAVPVVGDIASSMQGMLAELKQNTFTTPLVWRDILNIHKQQNAQKMH
EKLSTDTQPLNYFNALSAVRDVLRENQDIYLVNEGANTLDNARNIIDMYKPRRRLDCGTW
GVMGIGMGYAIGASVTSGSPVVAIEGDSAFGFSGMEIETICRYNLPVTIVIFNNGGIYRG
DGVDLSGAGAPSPTDLLHHARYDKLMDAFRGVGYNVTTTDELRHALTTGIQSRKPTIINV
VIDPAAGTESGHITKLNPKQVAGN
>tr|A0A0E1T4T5|A0A0E1T4T5_ECOLX Oxalyl-CoA decarboxylase OS=Escherichia coli 53638 OX=344610 GN=oxc PE=3 SV=1
MSDQLQMTDGMHIIVEALKQNNIDTIYGVVGIPVTDMARHAQAEGIRYIGFRHEQSAGYA
AAASGFLTQKPGICLTVSAPGFLNGLTALANATVNGFPMIMISGSSDRAIVDLQQGDYEE
LDQMNAAKPYAKAAFRVNQPQDLGIALARAIRVSVSGRPGGVYLDLPANVLAATMEKDEA
LTTIVKVENPSPALLPCPKSVTSAISLLAKAERPLIILGKGAAYSQADEQLREFIESTQI
PFLPMSMAKGILEDTHPLSAAAARSFALANADVVMLVGARLNWLLAHGKKGWAADTQFIQ
LDIEPQEIDSNRPIAVPVVGDIASSMQGMLAELKQNTFTTPLVWRDILNIHKQQNAQKMH
EKLSTDTQPLNYFNALSAVRDVLRENQDIYLVNEGANTLDNARNIIDMYKPRRRLDCGTW
GVMGIGMGYAIGASVTSGSPVVAIEGDSAFGFSGMEIETICRYNLPVTIVIFNNGGIYRG
DGVDLSGAGAPSPTDLMHHARYDKLMDAFRGVGYNVTTTDELRHALTTGIQSRKPTIINV
VIDPAAGTESGHITKLNPKQVAGN
>tr|A0A0E2L306|A0A0E2L306_ECOU3 Oxalyl-CoA decarboxylase OS=Escherichia coli (strain UMEA 3162-1) OX=1281200 GN=G925_02454 PE=3 SV=1
MSDQLQMTDGMHIIVEALKQNNIDTIYGVVGIPVTDMARHAQAEGIRYIGFRHEQSAGYA
AAASGFLTQKPGICLTVSAPGFLNGLTALANATVNGFPMIMISGSSDRAIVDLQQGDYEE
LDQMNAAKPYAKAAFRVNQPQDLGIALARAIRVSVSGRPGGVYLDLPANVLAATMEKDEA
LTTIVKVENPSPALLPCPKSVTSAISLLAKAERPLIILGKGAAYSQSDEQLREFIESAQI
PFLPMSMAKGILEDTHPLSAAAARSFALANADVVMLVGARLNWLLAHGKKGWAADTQFIQ
LDIEPQEIDSNRPIAVPVVGDIASSMQGMLAELKQNTFTTPLVWRDILNIHKQQNAQKMH
EKLSTDTQPLNYFNALSAVRDVLRENQDIYLVNEGANTLDNARNIIDMYKPRRRLDCGTW
GVMGIGMGYAIGASVTSGSPVVAIEGDSAFGFSGMEIETICRYNLPVTIVIFNNGGIYRG
DGVDLSGAGAPSPTDLLHHARYDKLMDAFRGLGYNVTTTDELRHALTTGIQSRKPTIINV
VIDPAAGTESGHITKLNPKQVAGN
>tr|A0A0E2UBB1|A0A0E2UBB1_ECOLX Oxalyl-CoA decarboxylase OS=Escherichia coli O121:H19 str. 2010C-3609 OX=1446560 GN=BX52_01040 PE=3 SV=1
MSDQLQMTDGMHIIVEALKQNNIDTIYGVVGIPVTDMARHAQAEGIRYIGFRHEQSAGYA
AAASGFLTQKPGICLTVSAPGFLNGLTALANATVNGFPMIMISGSSDRAIVDLQQGDYEE
LDQMNAAKPYAKAAFRVNQPQDLGIALARAIRVSVSGRPGGVYLDLPANVLAATMEKDEA
LTTIVKVENPSPALLPCPKSVTSAISLLAKAERPLIILGKGAAYSQADEQLREFIESTQI
PFLPMSMAKGILEDTHPLSAAAARSFALANADVVMLVGARLNWLLAHGKKGWAADTQFIQ
LDIEPQEIDSNRPIAVPVVGDIASSMQGMLAELKQNTFTTPLVWRDILNIHKQQNAQKMH
EKLSTDTQPLNYFNALSAVRDVLRENQDIYLVNEGANTLDNARNIIDMYKPRRRLDCGTW
GVMGIGMGYAIGASVTSGSPVVAIEGDSAFGFSGMEIETICRYNLPVTIVIFNNGGIYRG
DGVDLSGAGAPSPTDLLHHARYDKLMDAFRGVGYNVTTTDELRHALTTGIQSRKPTIINV
VIDPAAGTESGHITKLNPKQVAGN
>tr|A0A0E2WJI9|A0A0E2WJI9_MYCAV Oxalyl-CoA decarboxylase OS=Mycobacterium avium subsp. hominissuis A5 OX=1160711 GN=MAVA5_22495 PE=3 SV=1
MSATSASAGPAPESARLIDGFHLVVQALRANDVATIYGIVGIPITDLARVAQASGIRYLG
FRQEASAGNAAAAAGFLTRRPGVCLTTSGPGFLNALPALANATTNCFPMIQISGSSDRAL
VDLRRGDYQDLDQLDAARPFAKAAYRINRVDDIGRGVARAVRTAVSGRPGGVYLDIPGDV
LGQAMDASAAAGTLWRVVDPAPRQLPAPEAVDRALDVLTNARRPLIVLGKGAAYAQADNE
IRRFVESTGIPFLPMSMAKGLLPDAHPQSAAAARSLAIGRADAVLLVGARLNWLLGHGES
PQWSAGVKFVQVDIEPSEFDSNQQIAAPLAGDIGSVMSALCDALTARPITVPARWTEELA
ERRARNDAKMRERLADDPHPMRFYNALGAIRAVLQDNRDVYVVNEGANALDLARNVVDME
LPRHRLDTGTWGVMGIGMGFAIGAAVETGRPVVAIEGDSAFGFSGMEIETICRYRLPVTV
VILNNGGVYRGDEAPHGDDPAPTVLSARARHELIAEAFGGKGYHVSTAAELRAALTEAIG
SGGPSLIDCELDPTAGVESGHLANRNPASAASPAAVSAGA
>tr|A0A0E3U978|A0A0E3U978_9BURK Oxalyl-CoA decarboxylase OS=Pandoraea oxalativorans OX=573737 GN=MB84_12160 PE=3 SV=1
MTVPVGKAENETLEENSRHANIVSEAATTDGFHLVIDALKANDIDTIFGLVGIPITDLAR
LAQAEGLRFIGFRHEQHAGHAAAIAGYMTQKPGICLTVSAPGFLNGLTALANATTNCFPM
ILISGSSEREIVDLQQGDYEEMDQLNAAKPYCKAAYRVLHAEDIGVGLARAIRAAVSGRP
GGVYLDLPAKLLSQTIDAQKAKDSLIRVIDAAPRQIPAQDAVQRALDVIKGAKRPLILLG
KGASYAQADEDIRALVEKTGIPYLPMSMAKGLLPDTHEQSAAAARSFVLQEADVVVLIGA
RLNWLLAHGKGKTWGAAPKKFVQIDISPTEIDSNVAIAAPVIGDIGSCVKALLAGVDANF
GKPSAEWTGAIAERKNKNLTKMAATLAQNPSPMNFHSALGAIRDVLKKHPDINLVNEGAN
TLDYARSIIDQYQPRKRFDSGTWGVMGIGMGFAIGAAVTSGLPVVAIEGDSAFGFSGMEL
ETICRYDLPITTIIFNNNGVYRGTDVNPTGGKDVAPTVFVKGARYDKMIEAFGGIGYNVT
TPAELTKALEEAIASRKPVLINAVIDESAGTESGRLTNLNPQSAAMKK
>tr|A0A0E3V0T0|A0A0E3V0T0_9BURK Oxalyl-CoA decarboxylase OS=Polynucleobacter duraquae OX=1835254 GN=CL55_00005500 PE=3 SV=1
MTTDNQNTQVTDGFHLVIDALKANDLDTIFGLVGIPITDLCRLAQAEGLRFIGFRHEQHA
GNAAAIAGYMTQKPGICMTVSAPGFLNGLTALANATVNCFPMILISGSSEREIVDLQQGD
YEEMDQLNAAKPYCKAAYRINHIEDIGIGFARAIRAAVSGRPGGVYLDLPAQLLAQTMPV
EEAKKSIFKVIDPIPRQIPAPDAIERALNVLKGAKRPLILLGKGAAYAQADTDIRALIEK
SGIPYLPMSMAKGLLPDNHPQSASAARSFVLAEADAVMLVGARLNWLLAHGKGKTWGKDP
KKFIQIDIQSNEVDSNVQIDAPLIGDIGSVVGELLKGIASVPKPSAEWISAINEKKDKNL
AKMAETLAKEASPMNFHGALRAIRDVIKKNPDVNLVNEGANTLDYCRAIVDMYKPRKRFD
SGTWGIMGIGMGYAIGAAVTSGLPTVAVEGDSAFGFSGMELETICRYNLPITTVVFNNNG
VYRGTDVNPTGGADVAPTVFVKNARYDKMIEAFGGVGYYVTTPAELEAALTKAIAEGKPA
LINAVIDETAGTESGRLTNLNPSTAAVKH
>tr|A0A0E3WB32|A0A0E3WB32_9MYCO Putative oxalyl-CoA decarboxylase OS=Mycobacterium lentiflavum OX=141349 GN=oxcA PE=3 SV=1
MTALTDGFHLVVDALKANDVDTMYGIVGIPITDLARVAQASGIRFIGFRHEAAAGNAAAA
AGFLTRRPGISLTTSGPGFLNGLPALANATANCFPTIQISGSSNRALVDLQRGDYQDLDQ
LNAARPFVKAAYRITRVEDIGVGVARAIRTAVSGRPGGVYLDIPGVVLGQAMDAAAAAAS
VWRVVDPAPQQLPAPDAVDRALGVLARAQRPLIVLGKGAAYAQADNAVREFVETAGIPFL
PMSMAKGLLPDSHPQSAAAARSLAITRADAVLLVGARLNWLLGHGDSPQWSSDTKFIQVD
IAPSEFDSNQPIAAPLVGDIGSVLAALTDGLSSHPITVSAEWTHELAERRARNDEKMRQR
LAENPHPMRFYNALGAIRRVLQENPDVYVVNEGANALDLARNVIDMELPRHRLDSGTWGV
MGIGMGYAIAAAVETGKPVVAIEGDSAFGFSGMEIETICRYRLPVTVVILNNGGVYRGDE
APTGDDPAPTVLNARARHELLAEAFGGKGYHVTTPSELRKALSEAIASNGPSIIDCELDP
AAGVESGHLASLNPTSAATPKAAVSADA
>tr|A0A0E4BUM5|A0A0E4BUM5_9BRAD Putative oxalyl-CoA decarboxylase OS=Bradyrhizobium diazoefficiens OX=1355477 GN=NK6_7218 PE=3 SV=1
MLNTATKSEAPGTEQELTDGFHLVIDALKLNGINTIYNVPGIPITDLGRMAQAAGIRVIS
FRHEQNAGYAAGIAGYLTKKPGVCLTVSAPGFLNGLTALAHATTNCYPMILVSGSSEREI
VDLQQGDYEEMDQLAIAKPLCKAAYRVLHAQDIGIGFARAIRAAVSGRPGGVYLDLPAKL
FGQVMNAEAGQKSLVKVIDAAPAQIPSPASVKRALDVLKGAKRPLIILGKGAAYAQADEE
IKSFVEKSGVPFLPMSMAKGLLPDTHPQCAGAARSTVLKESDVVMLIGARLNWLLSHGKG
KSWGEAPKKFIQVDIEPREMDSNVEIVAPVVGDIGSVVSAFNQAMASGWTAPPADWTKAI
SSKREENVAKMAPKLMNNKSPMDYHGALGVLKNVIKDHPEAILVNEGANTLDLARGVIDM
YKPRKRLDVGTWGVMGIGMGQAIAAALETGHPVLAVEGDSAFGFSGMEVETICRYNLPIC
VVIFNNDGIYRGTDVNSVNADPATTVFVKGARYDKMMEAFGGVGVNATSPDELKRAVNEA
MASRKPTLINAVIDPAAGSESGRIGNLNPQSVLQKKK
>tr|A0A0E8U3K5|A0A0E8U3K5_MYCTX Oxalyl-CoA decarboxylase OS=Mycobacterium tuberculosis OX=1773 GN=oxc PE=3 SV=1
MTTRSASPCTVLTDGCHLVVDALKANDVDTIYGVVGIPITDLARAAQASGIRYIGFRHEA
SAGNAAAAAGFLTARPGVCLTTSGPGFLNGLPALANATTNCFPMIQISGSSSRPMVDLQR
GDYQDLDQLNAARPFVKAAYRIGQVQDIGRGVARAIRTATSGRPGGVYLDIPGDVLGQAV
EASAASGAIWRPVDPAPRLLPAPEAIDRALDVLAQAQRPLLVLSKGAAYAQADNVIREFV
EHTGIPFLPMSMAKGLLPDSHPQSAAAARSLAMARADVVLLVGARLNWLLGNGESPQWSA
DAKFIQVDIEASEFDSNRPIVAPLTGDIGSVMSALLEAAADRSSVASAAWTGELADRKAR
NSAKMRRRLADDHHPMRFYNALGAIRSVLQRNPDVYVVNEGANALDLARNIIDMHLPRHR
LDSGTWGVMGIGMGYAIAAAVETGRPVVAIEGDSAFGFSGMEFETICRYRLPVTVVILNN
GGVYRGDEATIFRSAAPVWRHDPAPTVLNAHARHELIAEAFGGKGYHVSTPTELESALTD
ALASNGPSLIDCELDPADGVESGHLAKLNTTSAATPAISGDG
>tr|A0A0E9K924|A0A0E9K924_9RHIZ Oxalyl-CoA decarboxylase OS=Methylobacterium sp. ME121 OX=1604132 GN=ME121_3281 PE=3 SV=1
MTAVAKIVHTAPEVEAEPDLTDGFHLVIDALKLNGIDTIYGVPGIPITDLGRMAQAEGMR
VISFRHEQHAGNAAAIAGFLTQKPGICLTVSAPGFLNGLTALANATTNCFPMILISGSSE
REIVDLQQGDYEEMDQLAIAKPLCKAAFRVLHAADIGIGVARAIRAACSGRPGGVYLDLP
AKLFSQVMDAEAGQKSLVKVIDPAPAQHPAPEAIARALEVLKSAKRPLIVLGKGAAYAQA
DEAIRALVETSGIPYVPMSMAKGLLPDTHPLSAGAARSTALKDSDVVLLIGARLNWLLSH
GKGKSWGEPGSTKFIQIDIEPREMDSNVEIVAPVVGDIASCVQALLDGMGQGWQQPPSDW
IETLKTKREANIAKMAPKLMSNASPMNFHAALGALRTIIKERPDAILVNEGANTLDLARG
IIDMYQPRKRLDVGTWGIMGIGMGFAVAAAVETGKPVLCVEGDSAFGFSGMEVETICRYG
LPVCIVVFNNNGIYRGTDTDPTGRDPATTVFVPDSRYDRMIEAFGGVGYHVTTPDELTRA
VNEAMNSGRPALVNAVIDPAAGSESGNIGSLNPQSGIKKKK
>tr|A0A0F0F9Z5|A0A0F0F9Z5_9BURK Oxalyl-CoA decarboxylase OS=Burkholderiaceae bacterium 16 OX=1619952 GN=UB46_35525 PE=3 SV=1
MQRSAAEDTLQQKTEMTDGFHLVIGALKLNGIENIYGLPGIPVTDLARLAQAEGMRVISF
RHEQNAGNAAAISGFITKKPGICLTVSAPGFLNGLTALANATTNCFPMILISGSSEREII
DLQQGDYEEMDQLAIARPHAKAAFRVLHAEDIGVGVARAIRAAVSGRPGGVYLDLPAKLL
AQAIDAETGRESLIKVVDPAPRQLPAPDSIKRAVDLLKSAKRPLILLGKGAAYAQADAQI
RELVEKTGIPYLPMSMAKGLLPDTHPQSASAARSFVLAEADVVMLVGARLNWLLAHGKGK
TWGKPKQFIQIDIAPTEIDSNVAIAAPVIGDIGSCVSAMLGEIGSSFPKLSAEWLGTVAE
RKDKNLAKMAETLAKDPTPMSFHSALRVLKDIIKANPGISLVNEGANTLDFARAVIDMYE
PRKRLDVGTWGVMGVGMGYAVGAAIVTGKPVIAICGDSAFGFSGMEIETICRYDLPICIV
VFNNNGVYHGTDVNPSGTKDVAPTVFVKNARYDKLIEAFGGIGYHATTTAELEKAVNEAL
KLGKPALINAVIDESAGTESGRLTNLNPHSAKQN
>tr|A0A0F0FTK8|A0A0F0FTK8_9BURK Oxalyl-CoA decarboxylase OS=Burkholderiaceae bacterium 16 OX=1619952 GN=UB46_14225 PE=3 SV=1
MQRSAAEDTLQQQTEMTDGFHLVIDALKLNGIENIYGLPGIPVTDLARLAQAEGVRVISF
RHEQNAGNAAAIAGFITKKPGICLTVSAPGFLNGLTALANATTNCFPMILISGSSERAIV
DLQQGDYEEMDQLAIARPHAKAAFRVLDVEDIGVGVARAIRAAVSGRPGGVYLDLPAKLL
AQAIDAEVGHRSLIKVVDPAPRQLPAPDAITRAVDLLKSAKRPLILLGKGAAYAQADAQI
RELVEKTGIPYLPMSMAKGLLPDTHPQSASAARSFVLAEADVVMLVGARLNWLLAHGKGK
TWGKPKQFIQIDIAPTEIDSNVAIAAPVIGDIGSCVSAMLGEIGSGFPKPSAEWLGTVAE
RKDKNLAKMAETLAKDPTPMSFHSALRVLKGVIKGNPGISLVNEGANTLDFARAVIDMYE
PRKRLDVGTWGVMGVGMGYAVGAAIETGEPVLAICGDSAFGFSGMEIETICRYDLPVCIV
VFNNNGVYHGTDVNPSGTKDVAPTVFVKNARYDKLIEAFGGIGYHATTTAELEKAVNEAL
KLGKPALINAVIDESAGTESGRLTNLNPQSSAKKH
>tr|A0A0F0FVU1|A0A0F0FVU1_9BURK Oxalyl-CoA decarboxylase OS=Burkholderiaceae bacterium 16 OX=1619952 GN=UB46_00065 PE=3 SV=1
MAEVGNELQRHAAEEHQAQTDGFHLVIDALKLNGIENIYGLPGIPVTDLARLAQANGMRV
ISFRHEQNAGNAAAIAGFLTQKPGVCLTVSAPGFLNGLTALAHATTNCFPMILISGSSER
EIVDLQQGDYEEMDQLAIARPHAKAAFRVLHAEDIGVGIARAIRAAVSGRPGGVYLDLPA
KLLGQSMEAEKGRKSLIKVVDPAPRQLPAPDSVDRAVALLKNAKRPLILLGKGAAYARAE
ADIRTLVEKTGIPYLPMSMAKGLLPDTHPQSASAARSYVLAEADVVLLVGARLNWLLSHG
KGKTWGKPKQFIQIDIAPTEMDSNVAIAAPVVGDIGSCVSAILDKVGNDFAKPGAEWLNA
VDERKDKNLAKMAETLAKDASPMNFHSALRVLKEVVKANPSISFVNEGANTLDYARAVID
MYEPRKRLDVGTWGVMGVGMGYAVAAAVETNKPVLALCGDSAFGFSGMEVETICRYNLPV
CIVIFNNNGVYKGIDVNPTGGKDPAVTTFVPGARYDKMMEAFGGVGHNVTTPAELEAAVN
EALRTGKPTLVNAVIDPAAGTESGRLTNLNPQSSATK
>tr|A0A0F2KMT7|A0A0F2KMT7_9PROT Oxalyl-CoA decarboxylase OS=Azospirillum thiophilum OX=528244 GN=VY88_21595 PE=3 SV=1
MSTAAATITKNQATEASVVEDAPALTDGFQLVIDALKLNDIENLYVVPGIPISDLLRMAQ
AEGMRVVSFRHEQNAGNAAAIAGFMTKKPGVCMTVSAPGFLNGLTALANATTNCFPMILI
SGSSEREVVDLQQGDYEEMDQLAIAKPLCKAAFRILHAQDIGIGVARAIRAAVSGRPGGV
YLDLPAKLFSQVMDAAEGAKSLVKVVDPTPAQYPSAEAVNRALDLLKGAKRPLVIFGKGA
AYAQADDTIRAFVEKSGIPFLQMSMAKGLLPDTHPQSAGAARSLVLQDADVVMLVGARLN
WLLSHGKGKTWGKPGSKKFIQVDIEPREMDSNVEIHAPLVGDIASVMEVLLKGIEGGLTP
PTDWMATVAAKREQNVAKMAPKLMSNASPMNFHGALGALRRIIKERPDAMLVNEGANTLD
LARGIIDMYEPRKRLDVGTWGVMGVGMGYAVAAAVESGKPVLAVEGDSAFGFSGMEVETI
CRYNLPVCIVIFNNNGIYRGTDVNPTGGADPSPMVFVPGSRYDKMMEAFGGVGVHVTNPD
ELYRAVSEAMDSGRPTLVNAVIDPAAGTESGNIGSLNPTSSVRKMPS
>tr|A0A0F2S3K0|A0A0F2S3K0_9RHOB Oxalyl-CoA decarboxylase OS=Roseovarius sp. BRH_c41 OX=1629709 GN=VR71_04890 PE=3 SV=1
MALASAHASANTGSEVDINSLTDGFHLLIDALKLNGIETIYNVPGIPITDLGRYAQGQGM
RVISFRHEQHAGYAASVAGFLTKMPGVCMTVSAPGFMNGLTALANATTNCWPMILISGSS
EREIVDLAQGDYEEMDQLAMARPFCKASYRLTYAQDIGIAVARAIRSAISGRPGGVYLDI
PGAMLGQVMDAAEGARSLVKVIEPAQRQIPAQSAIDRAIEVMKGAKRPLIVLGKGAAYDQ
CDDLIRELVEKSGYPFLPMSMAKGLLPDTHPQCAAAARSMVLKDSDVVIMMGARINWLLS
HGKGKQWGEPGAKRFVQMDIEAEEMDSNVEIAAPIVGDVGSCCEALLKAMDGAGIAPPKE
WLDAVNSKATANMEKMDARLRNNNDPMDYHGALGVIKDAINDNPDTILVNEGANTLDMCR
SIVNIHKPRHRIDVGTWGVMGIGMGSAIAAAIETGKRVLAVEGDSAFGFCGMEIETVCRY
NLPICTVVFNNDGIYRGDGENWGGGDDPATTVFVKGSRYDMMIEAFGGVGVIARSPDELR
KAVYEALDSGKPTLINAIIDPAAGKESGNIGNLNPQSVVAQRLYPQARKD
>tr|A0A0F5W5U6|A0A0F5W5U6_9ACTN Oxalyl-CoA decarboxylase OS=Streptomyces sp. WM6386 OX=1415558 GN=TN53_00060 PE=3 SV=1
MTAPSPLETAAAADVPTELTDGYHLVVDALRMNDVDTIYGVVGIPITDLARLAQAQGIRY
IGFRHESNAGHAAAIAGYLNKKPGVALTVSAPGFLNGLVALANATTNCFPMVQISGSSER
HLVDLKQGDYEEMDQLAAAQPFVKAAYRVSRVEDIGRGIARALRTAISGRPGGVYLDIPA
AVLGAIMPKAEGERTLSRLVDPAPRQLPAPEAVDRAIELLASAERPLVVLGKGAAYAQAD
AKVREFIESTGIPYVPMSMAKGLLPDDHPQSAATARSLALKKADVVMLIGARLNWLLGHG
QAGWNPDAKFIQIDIDPKEMDSNQPISAPLVGDIESVLDVLAERTKPGQIQAPSAWRDEL
GQRSAQNVAKMARRLEADPHPMQFMGALKAVRDVVHQHPQTYIVNEGANALDIARNVIDM
HVPRHRLDSGTWGVMGIGMGYAIAAAVESGAPVVAIEGDSAFGFSGIEIETICRYQLPVV
TVIMNNGGVYRGDDVNPYDDAPSPTTLMSAARHDLLIESFGGKGYRATTPAEVTAALTEA
LASGGPALIDCVIDPSAGTESGHISHLNPKGITVGNITPAKK
>tr|A0A0F6C770|A0A0F6C770_ECOLX Putative oxalyl-CoA decarboxylase OS=Escherichia coli Xuzhou21 OX=741093 GN=CDCO157_3017 PE=3 SV=1
MSDQLQMTDGMHIIVEALKQNNIDTIYGVVGIPVTDMARHAQAEGIRYIGFRHEQSAGYA
AAASGFLTQKPGICLTVSAPGFLNGLTALANATVNGFPMIMISGSSDRAIVDLQQGDYEE
LDQMNAAKPYAKAAFRVNQPQDLGIALARAIRVSVSGRPGGVYLDLPANVLAATMEKDEA
LTTIVKVENPSPALLPCPKSVTSAISLLAKAERPLIILGKGAAYSQADEQLREFIESAQI
PFLPMSMAKGILEDTHPLSAAAARSFALANADVVMLVGARLNWLLAHGKKGWAADTQFIQ
LDIEPQEIDSNRPIAVPVVGDIASSMQGMLAELKQNTFTTPLVWRDILNIHKQQNAQKMH
EKLSTDTQPLNYFNALSAVRDVLRENQDIYLVNEGANTLDNARNIIDMYKPRRRLDCGTW
GVMGIGMGYAIGASVTSGSPVVAIEGDSAFGFSGMEIETICRYNLPVTIVIFNNGGIYRG
DGVDLSGAGAPSPTDLLHHARYDKLMDAFRGVGYNVTTTDELRHALTTGIQSRKPTIINV
VIDPAAGTESGHITKLNPKQVAGN
>tr|A0A0F9LRR5|A0A0F9LRR5_9ZZZZ Uncharacterized protein OS=marine sediment metagenome OX=412755 GN=LCGC14_1164600 PE=4 SV=1
MSAVAKSTETDVAEADAQQALTDGFHLVIDALKLNDINTIYGVPGIPITDFGRMAQAEGM
RVISFRHEQNAGNAAAIAGYLTQKPGICLTVSAPGFLNGLTALAHATTNCWPMIQISGSS
EREIVDLQQGDYEEMDQLAIAKPLCKAAYRILHAEDIGIGIARAIRAAVSGRPGGVYLDL
PAKLFGQVMDAAAGAKSLVKVIDPAPKQLPAPDAVARALDVIKGAKKPLIILGKGASYAQ
ADDEIRALVESSGIPYLPMSMAKGLLPDTHPQSAGAARSLVLKEADVVVMIGARLNWLLS
HGKGKQWGSEPKKFVQIDIEPREMDSNVEIAAPLVGDIGSCVSALLAGMGGSWQAPPASW
TDMIREKVEANVAKMAPRLMNNNSPMDFHGALGALKTIIKERPDAILVNEGANTLDFARS
IIDMYKPRKRLDVGTWGVMGVGMGTAIAAAIETGQQVLAVEGDSAFGFSGMEVETICRYN
LPVCVVVFNNNGIYRGTDVNPTGGADAATTVFVKNARYDKMMEAFGGVGVYATTPDELRR
AVNEAMDSGKPTLINAEIDEKAGTESGRIGNLNPQSVVVKK
>tr|A0A0G3K9Q9|A0A0G3K9Q9_ECOLX Thiamine pyrophosphate-dependent enzyme OS=Escherichia coli PCN033 OX=1001989 GN=yfdU PE=3 SV=1
MSDQLQMTDGMHIIVEALKQNNIDTIYGVVGIPVTDMARHAQAEGIRYIGFRHEQSAGYA
AAASGFLTQKPGICLTVSAPGFLNGLTALANATVNGFPMIMISGSSDRAIVDLQQGDYEE
LDQMNAAKPYAKAAFRVNQPQDLGIALARAIRVSVSGRPGGVYLDLPANVLAATMEKDEA
LTTIVKVENPSPALLPCPKSVTSAISLLAKAERPLVILGKGAAYSQADEQLREFIESAQI
PFLPMSMAKGILEDTHPLSAAAARSFALANADVVMLVGARLNWLLAHGKKGWAADTQFIQ
LDIEPQEIDSNRPIAVPVVGDIASSMQGMLAELKQNTFTTPLVWRDILNIHKQQNAQKMH
EKLSTDTQPLNYFNALSAVRDVLRENQDIYLVNEGANTLDNARNIIDMYKPRRRLDCGTW
GVMGIGMGYAIGASVTSGSPVVAIEGDSAFGFSGMEIETICRYNLPVTIVIFNNGGIYRG
DGVDLSGAGAPSPTDLLHHARYDKLMDAFRGVGYNVTTTDELRHALTTGIQSRKPTIINV
VIDPAAGTESGHITKLNPKQVAGN
>tr|A0A0G4JI28|A0A0G4JI28_9BURK Oxalyl-CoA decarboxylase OS=Pandoraea apista OX=93218 GN=oxc PE=3 SV=1
MSIAMTVPVGKAENDTAGDTLKDTSRHANIVSEAETTDGFHLVIDALKANDIDTIFGLVG
IPITDLARLAQAEGMRFIGFRHEQHAGHAAAIAGFMTQKPGICLTVSAPGFLNGLTALAN
ATTNCFPMILISGSSEREIVDLQQGDYEEMDQLNAAKPYCKAAYRVLHAEDIGVGLARAI
RAAVSGRPGGVYLDLPAKLLAQTIDAQKAKDSLIRVIDAAPRQIPAPDAVQRALDVIKGA
KRPLILLGKGAAYAQADADIRALIEKTGIPYLPMSMAKGLLPDTHEQSASAARSFVLQEA
DVVVLIGARLNWLLAHGKGKTWGSAPKKFVQIDISPTEIDSNVAIAAPVIGDIGSCVSAL
LAGIDSKFGKPSAEWTGAIAERKNKNLAKMAATLAQNPSPMNFHSALGAIRDVLKQHPDI
NLVNEGANTLDYARAIIDQYQPRKRFDSGTWGVMGIGMGFAIGAAVTSGQPVVAIEGDSA
FGFSGMELETICRYELPVTTIIFNNNGVYRGTDVNPTGGKDVAPTVFVKGARYDKMIEAF
GGIGYNVTTPEELTKALKEAIAAGKPALINAVIDEAAGTESGRLTNLNPQSAAMKK
>tr|A0A0G9FZX2|A0A0G9FZX2_ECOLX Oxalyl-CoA decarboxylase OS=Escherichia coli OX=562 GN=oxc PE=3 SV=1
MSDQLQMTDGMHIIVEALKQNNIDTIYGVVGIPVTDMARHAQAEGIRYIGFRHEQSAGYA
AAASGFLTQKPGICLTVSAPGFLNGLTALANATVNGFPMIMISGSSDRAIVDLQQGDYEE
LDQMNAAKPYAKAAFRVNQPQDLGIALARAIRVSVSGRPGGVYLDLPANVLAATMEKDEA
LTTIVKVENPSPALLPCPKSVTSAISLLAKAERPLIILGKGAAYSQSDEQLREFIESAQI
PFLPMSMAKGILEDTHPLSAAAARSFALANADVVMLVGARLNWLLAHGKKGWAAETQFIQ
LDIEPQEIDSNRPIAVPVVGDIASSMQGMLAELKQNTFTTPLVWRDILNIHKQQNAQKMH
EKLSTDTQPLNYFNALSAVRDVLRENQDIYLVNEGANTLDNARNIIDMYKPRRRLDCGTW
GVMGIGMGYAIGASVTSGSPVVAIEGDSAFGFSGMEIETICRYNLPVTIVIFNNGGIYRG
DGVDLSGAGAPSPTDLLHHARYDKLMDAFRGVGYNVTTTDELRHALTTGIQSRKPTIINV
VIDPAAGTESGHITKLNPKQVAGN
>tr|A0A0H2LQ35|A0A0H2LQ35_VARPD Oxalyl-CoA decarboxylase OS=Variovorax paradoxus OX=34073 GN=oxc PE=3 SV=1
MSSVRTDKEASTTLDDALKPKNRANDGDAVVLALKQPTEEASPAHETTIDGFHLVIDALK
LNDIDTIFGLPGIPITDLTRMAQAEGLRVISFRHEQHAGNAAAAAGFLTQKPGICLTVSA
PGFLNGLTALANATTNCFPMILISGSSEREIVDLQQGDYEEMDQLAIAKPLCKAAFRVLH
AEDIGVGIARAIRSALSGRPGGVYLDLPAKLFAQTMDAEAGRRSLIKVVDPAPRQIPAPD
AVKRALDLLKGAKKPLILLGKGAAYAQADADIRALVEKTGIPYLPMSMAKGLLPDTHAQS
VAAARSYVLQEADVVMLVGARLNWLLSHGKGKTWGQDKGAKQFIQIDIAPTEIDSNVAIA
APVIGDIGSCVAALLAGVDAKWAKPPAEWTGAIAERKDKNLSKMAATLAARPSPMNFHSA
LSVIRDQVKARPDAIVVNEGANTLDFARSIVDMYEPRKRLDVGTWGIMGIGMGFAVAAAV
VTDKPVIAIEGDSAFGFSGMEVETICRYNLPICIVVFNNNGVYRGTDVNASGTADVAPTV
FVKNARYDKLMEAFGGVGVNATTADELQKALAEAVASRRPTLINAVIDETAGTESGRITS
LNPSTAKKKQQQ
>tr|A0A0H2QLB1|A0A0H2QLB1_9GAMM Oxalyl-CoA decarboxylase OS=Moellerella wisconsensis OX=158849 GN=VK86_01295 PE=3 SV=1
MSTDQTLTDGMHIIVDALKKNGIETIFGVVGIPVTDLARHAQAEGIRYIGFRHEQSAGNA
AAISGYINQKPGICLTVSAPGFLNGMVALANATTNGFPMIQISGSSDRAIIDLQQGDYEE
LDQMNIAKPFVKASYRVNKPEDLGIALARAIRASVSGRPGGVYLDLTTEVLAAVMNKADA
DKTIFTVEDPAPKQLPSPASVDKALTLLANAKRPLIILGKGAAYSRAEDNIKSFIEATGI
PYLPMSMAKGLLPDTHPQSAASARSFALSNADVVVLMGARLNWLLGHGKGKNWSPETQFI
QLDIDATEIDSNRPITAPVVGDIYSSMEAFVKGLETIKIQSPQDWTASLDEHKAKNVEKM
AAKLNTETSPLNYFNALRAIRDVLVDHKDVYVVNEGANTLDNARNIIDMYQPRKRLDCGT
WGVMGIGMGYAIGAAVSSGLPVVAIEGDSAFGFSGMEIETICRYKLPVTILLFNNGGIYR
GDGVNLHGDADPNPTVLMEAARYDKMIEAFGGIGYHATTEAEIQQALKAGIESGKPTLIN
IAIDPTVGTESGHIGNLNPQSIIKD
>tr|A0A0H2V2Q9|A0A0H2V2Q9_SHIFL Putative enzyme OS=Shigella flexneri OX=623 GN=SF2440 PE=3 SV=1
MSDQLQMTDGMHIIVEALKQNNIDTIYGVVGIPVTDMARHAQAEGIRYIGFRHEQSAGYA
AAASGFLTQKPGICLTVSAPGFLNGLTALANATVNGFPIIMISGSSDRAIVDLQQGDYEE
LDQMNAAKPYAKAAFRVNQPQDLGIALARAIRVSVSGRPGGVYLDLPANVLAATMEKDEA
LTTIVKVENPSPALLPCPKSVTSAISLLAKAERPLIILGKGAAYSQADEQLREFIESAQI
PFLPMSMAKGILEDTHPLSAAAARSFALANADVVMLVGARLNWLLAHGKKGWAADTQFIQ
LDIEPQEIDSNRPIAVPVVGDIASSMQGMLAELKQNTFTTPLVWRDILNIHKQQNAQKMH
EKLSTDTQPLNYFNALSAVRDVLRENQDIYLVNEGANTLDNARNIIDMYKPRRRLDCGTW
GVMGIGMGYAIGASVTSGSPVVAIEGDSAFGFSGMEIETICRYNLPVTIVIFNNGGIYRG
DGVDLSGAGAPSPTDLLHHARYDKLMDAFRGVGYNVTTTDELRHALTTGIQSRKPTIINV
VIDPAAGTESGHITKLNPKQVAGN
>tr|A0A0H2V970|A0A0H2V970_ECOL6 Probable oxalyl-CoA decarboxylase OS=Escherichia coli O6:H1 (strain CFT073 / ATCC 700928 / UPEC) OX=199310 GN=c2909 PE=3 SV=1
MSDQLQMTDGMHIIVEALKQNNIDTIYGVVGIPVTDMARHAQAEGIRYIGFRHEQSAGYA
AAASGFLTQKPGICLTVSAPGFLNGLTALANATVNGFPMIMISGSSDRAIVDLQQGDYEE
LDQMNAAKPYAKAAFRVNQPQDLGIALARAIRVSVSGRPGGVYLDLPANVLAATMEKDEA
LTTIVKVENPSPALLPCPKSVTSAISLLAKAERPLIILGKGAAYSQSDEQLREFIESAQI
PFLPMSMAKGILEDTHPLSAAAARSFALANADVVMLVGARLNWLLAHGKKGWAADTQFIQ
LDIEPQEIDSNRPIAVPVVGDIASSMQGMLAELKQNTFTTPLVWRDILNIHKQQNAQKMH
EKLSTDTQPLNYFNALGAVRDVLRENQDIYLVNEGANTLDNARNIIDMYKPRRRLDCGTW
GVMGIGMGYAIGASVTSGSPVVAIEGDSAFGFSGMEIETICRYNLPVTIVIFNNGGIYRG
DGVDLSGAGAPSPTDLLHHARYDKLMDAFRGVGYNVTTTDELRHALTTGIQSRKPTIINV
VIDPAAGTESGHITKLNPKQVAGN
>tr|A0A0H2Z121|A0A0H2Z121_ECOK1 Putative oxalyl-CoA decarboxylase OS=Escherichia coli O1:K1 / APEC OX=405955 GN=APECO1_4163 PE=3 SV=1
MSDQLQMTDGMHIIVEALKQNNIDTIYGVVGIPVTDMARHAQAEGIRYIGFRHEQSAGYA
AAASGFLTQKPGICLTVSAPGFLNGLTALANATVNGFPMIMISGSSDRAIVDLQQGDYEE
LDQMNAAKPYAKAAFRVNQPQDLGIALARAIRVSVSGRPGGVYLDLPANVLAATMEKDEA
LTTIVKVENPSPALLPCPKSVTSAISLLAKAERPLIILGKGAAYSQSDEQLREFIESAQI
PFLPMSMAKGILEDTHPLSAAAARSFALANADVVMLVGARLNWLLAHGKKGWAADTQFIQ
LDIEPQEIDSNRPIAVPVVGDIASSMQGMLAELKQNTFTTPLVWRDILNIHKQQNAQKMH
EKLSTDTQPLNYFNALSAVRDVLRENQDIYLVNEGANTLDNARNIIDMYKPRRRLDCGTW
GVMGIGMGYAIGASVTSGSPVVAIEGDSAFGFSGMEIETICRYNLPVTIVIFNNGGIYRG
DGVDLSGAGAPSPTDLLHHARYDKLMDAFRGLGYNVTTTDELRHALTTGIQSRKPTIINV
VIDPAAGTESGHITKLNPKQVAGN
>tr|A0A0H3ELT7|A0A0H3ELT7_ECO8N Putative oxalyl-CoA decarboxylase OS=Escherichia coli O83:H1 (strain NRG 857C / AIEC) OX=685038 GN=NRG857_11925 PE=3 SV=1
MSDQLQMTDGMHIIVEALKQNNIDTIYGVVGIPVTDMARHAQAEGIRYIGFRHEQSAGYA
AAASGFLTQKPGICLTVSAPGFLNGLTALANATVNGFPMIMISGSSDRAIVDLQQGDYEE
LDQMNAAKPYAKAAFRVNQPQDLGIALARAIRVSVSGRPGGVYLDLPANVLAATMEKDEA
LTTIVKVENPSPALLPCPKSVTSAISLLAKAERPLIILGKGAAYSQSDEQLREFIESAQI
PFLPMSMAKGILEDTHPLSAAAARSFALANADVVMLVGARLNWLLAHGKKGWAADTQFIQ
LDIEPQEIDSNRPIAVPVVGDIASSMQGMLAELKQNTFTTPLVWRDILNIHKQQNAQKMH
EKLSTDTQPLNYFNALGAVRDVLRENQDIYLVNEGANTLDNARNIIDMYKPRRRLDCGTW
GVMGIGMGYAIGASVTSGSPVVAIEGDSAFGFSGMEIETICRYNLPVTIVIFNNGGIYRG
DGVDLSGAGAPSPTDLLHHARYDKLMDAFRGVGYNVTTTDELRHALTTGIQSRKPTIINV
VIDPAAGTESGHITKLNPKQVAGN
>tr|A0A0H3L4N0|A0A0H3L4N0_MYCTE Putative oxalyl-CoA decarboxylase OS=Mycobacterium tuberculosis (strain ATCC 35801 / TMC 107 / Erdman) OX=652616 GN=oxcA PE=3 SV=1
MNTMTTRSASPCTVLTDGCHLVVDALKANDVDTIYGVVGIPITDLARAAQASGIRYIGFR
HEASAGNAAAAAGFLTARPGVCLTTSGPGFLNGLPALANATTNCFPMIQISGSSSRPMVD
LQRGDYQDLDQLNAARPFVKAAYRIGQVQDIGRGVARAIRTATSGRPGGVYLDIPGDVLG
QAVEASAASGAIWRPVDPAPRLLPAPEAIDRALDVLAQAQRPLLVLSKGAAYAQADNVIR
EFVEHTGIPFLPMSMAKGLLPDSHPQSAAAARSLAMARADVVLLVGARLNWLLGNGESPQ
WSADAKFIQVDIEASEFDSNRPIVAPLTGDIGSVMSALLEAAADRSSVASAAWTGELADR
KARNSAKMRRRLADDHHPMRFYNALGAIRSVLQRNPDVYVVNEGANALDLARNIIDMHLP
RHRLDSGTWGVMGIGMGYAIAAAVETGRPVVAIEGDSAFGFSGMEFETICRYRLPVTVVI
LNNGGVYRGDEATIFRSAAPVWRHDPAPTVLNAHARHELIAEAFGGKGYHVSTPTELESA
LTDALASNGPSLIDCELDPADGVESGHLAKLNTTSAATPAISGDG
>tr|A0A0H3M0Q5|A0A0H3M0Q5_MYCBP Probable oxalyl-CoA decarboxylase oxcA OS=Mycobacterium bovis (strain BCG / Pasteur 1173P2) OX=410289 GN=oxcA PE=3 SV=1
MTTRSASPCTVLTDGCHLVVDALKANDVDTIYGVVGIPITDLARAAQASGIRYIGFRHEA
SAGNAAAAAGFLTARPGVCLTTSGPGFLNGLPALANATTNCFPMIQISGSSSRPMVDLQR
GDYQDLDQLNAARPFVKAAYRIGQVQDIGRGVARAIRTATSGRPGGVYLDIPGDVLGQAV
EASAASGAIWRPVDPAPRLLPAPEAIDRALDVLAQAQRPLLVLGKGAAYAQADNVIREFV
EHTGIPFLPMSMAKGLLPDSHPQSAAAARSLAMARADVVLLVGARLNWLLGNGESPQWSA
DAKFIQVDIEASEFDSNRPIVAPLTGDIGSVMSALLEAAADRSSVASAAWTGELADRKAR
NSAKMRRRLADDHHPMRFYNALGAIRSVLQRNPDVYVVNEGANALDLARNIIDMHLPRHR
LDSGTWGVMGIGMGYAIAAAVETGRPVVAIEGDSAFGFSGMEFETICRYRLPVTVVILNN
GGVYRGDEATIFRSAAPVWRHDPAPTVLNAHARHELIAEAFGGKGYHVSTPTELESALTD
ALASNGPSLIDCELDPADGVESGHLAKLNTTSAATPAISGDG
>tr|A0A0H3MMS6|A0A0H3MMS6_ECO7I Putative oxalyl-CoA decarboxylase OS=Escherichia coli O7:K1 (strain IAI39 / ExPEC) OX=585057 GN=oxc PE=3 SV=1
MSDQLQMTDGMHIIVEALKQNNIDTIYGVVGIPVTDMARHAQAEGIRYIGFRHEQSAGYA
AAASGFLTQKPGICLTVSAPGFLNGLTALANATVNGFPMIMISGSSDRAIVDLQQGDYEE
LDQMNAAKPYAKAAFRVNQPQDLGIALARAIRVSVSGRPGGVYLDLPANVLAATMEKDEA
LTTIVKVENPSPALLPCPKSVASAISLLAKAERPLVILGKGAAYSQADEQLREFIESAQI
PFLPMSMAKGILEDTHPLSAAAARSFALANADVVMLVGARLNWLLAHGKKGWAADTQFIQ
LDIEPQEIDSNRPIAVPVVGDIASSMQGMLAELKQNTFTTPLVWRDILNIHKQQNAQKMH
EKLSTDTQPLNYFNALSAVRDVLRENQDIYLVNEGANTLDNARNIIDMYKPRRRLDCGTW
GVMGIGMGYAIGASVTSGSPVVAIEGDSAFGFSGMEIETICRYNLPVTIVIFNNGGIYRG
DGVDLSGAGAPSPTDLLHHARYDKLMDAFRGVGYNVTTTDELRHALTTGIQSRKPTIINV
VIDPAAGTESGHITKLNPKQVAGN
>tr|A0A0H3PQ53|A0A0H3PQ53_ECO5C Thiamine pyrophosphate-dependent enzyme OS=Escherichia coli O157:H7 (strain EC869) OX=478008 GN=ECH7EC869_2105 PE=3 SV=1
MSDQLQMTDGMHIIVEALKQNNIDTIYGVVGIPVTDMARHAQAEGIRYIGFRHEQSAGYA
AAASGFLTQKPGICLTVSAPGFLNGLTALANATVNGFPMIMISGSSDRAIVDLQQGDYEE
LDQMNAAKPYAKAAFRVNQPQDLGIALARAIRVSVSGRPGGVYLDLPANVLAATMEKDEA
LTTIVKVENPSPALLPCPKSVTSAISLLAKAERPLIILGKGAAYSQADEQLREFIESAQI
PFLPMSMAKGILEDTHPLSAAAARSFALANADVVMLVGARLNWLLAHGKKGWAADTQFIQ
LDIEPQEIDSNRPIAVPVVGDIASSMQGMLAELKQNTFTTPLVWRDILNIHKQQNAQKMH
EKLSTDTQPLNYFNALSAVRDVLRENQDIYLVNEGANTLDNARNIIDMYKPRRRLDCGTW
GVMGIGMGYAIGASVTSGSPVVAIEGDSAFGFSGMEIETICRYNLPVTIVIFNNGGIYRG
DGVDLSGAGAPSPTDLLHHARYDKLMDAFRGVGYNVTTTDELRHALTTGIQSRKPTIINV
VIDPAAGTESGHITKLNPKQVAGN
>tr|A0A0H3WZB7|A0A0H3WZB7_9BURK Oxalyl-CoA decarboxylase OS=Pandoraea faecigallinarum OX=656179 GN=AB870_18515 PE=3 SV=1
MVSEAATTDGFHLVIDALKANDIDTIFGLVGIPITDLARLAQAEGLRFIGFRHEQHAGHA
AAIAGYMTQKPGICLTVSAPGFLNGLTALANATTNCFPMILISGSSEREIVDLQQGDYEE
MDQLNAAKPYCKAAYRVLHAEDIGVGLARAIRAAVSGRPGGVYLDLPAKLLSQTIDAQKA
KDSLIRVIDAAPRQIPAQDAVQRALDVIKGAKRPLILLGKGASYAQADEDIRALIEKTGI
PYLPMSMAKGLLPDTHEQSAAAARSFVLQEADVVVLIGARLNWLLAHGKGKTWGAAPKKF
VQIDISPTEIDSNVAIAAPVIGDIGSCVKALLGGIDANFGKPSAEWIGAIAERKNKNLTK
MAATLAQNPSPMNFHSALGAIRDVLKKHPDINLVNEGANTLDHARSIIDQYQPRKRFDSG
TWGVMGIGMGFAIGAAVTSGLPVVAIEGDSAFGFSGMELETICRYDLPVTTIIFNNNGVY
RGTDVNPTGGKDVAPTVFVKGARYDKMIEAFGGIGYNVTTPAELTKALEESIASGKPTLI
NAVIDESAGTESGRLTNLNPQSAAMKK
>tr|A0A0H8XPR0|A0A0H8XPR0_SHISO Oxalyl-CoA decarboxylase OS=Shigella sonnei OX=624 GN=oxc PE=3 SV=1
MSDQLQMTDGMHIIVEALKQNNIDTIYGVVGIPVTDMARHAQAEGIRYIGFRHEQSAGYA
AAASGFLTQKPGICLTVSAPGFLNGLTALANATVNGFPMIMISGSSDRAIVDLQQGDYEE
LDQMNAAKPYAKAAFRVNQPQDLGIALARAIRVSVSGRPGGVYLDLPANVLAATMEKDEA
LTTIVKVENPSPALLPCPKSVTSAISLLAKAERPLIILGKGAAYSQADEQLREFIESAQI
PFLPMSMAKGILEDTHPLSAAAARSFALANADVVMLVGARLNWLLAHGKKGWAADTQFIQ
LDIEPQEIDSNRPIAVPVVGDIASSMQGMLAELKQNTFTTPLVWRDILNIHKQQNAQKMH
EKLSTDTQPLNYFNALSAVRDVLRENQDIYLVNEGANTLDNARNIIDMYKPRRRLDCGTW
GVMGIGMGYAIGASVTSGSPVVAIEGDSAFGFSGMEIETICRYNLPVTIVIFNNGGIYRG
DGVDLSGAGAPSPTDLLHHARYDKLMDAFRGVGYNVTTTDELRHALTTGIQSRKPTIINV
VIDPAAGTESGHITKLNPKQVAGN
>tr|A0A0I9TU00|A0A0I9TU00_9MYCO Oxalyl-CoA decarboxylase OS=Mycobacterium haemophilum OX=29311 GN=ABH38_11720 PE=3 SV=1
MTTLSAAGSEAAARSESARLTDGFHLVVEALKVNDIETIYGVVGIPITDLARIAQASGIR
YIGFRQETSAGNAAAAAGFLTRRPGVCLTVSAPGFLNGLVALANATTNCFPMIQISGSSN
RTLVDLQQGDYGELDQLNAARPFAKAAYRINRVQDIGRGVARAIRTAVSGRPGGVYLDIP
GDVLGQAMEAAAAADTIWRVVDPAPRQLPAPEAVDRALDLLAQAQRPLIVLGKGAAYAQA
DNVIRDFVETTRIPFLPMSMAKGLLPDSHPQSAAAARSLAIARADTVLLVGARLNWLLGH
GESPQWSADAKFVQVDIAASEFDSNRPIAAPLAGDIGSVMSALLNGAATRRIVAPADWTN
ELADRKATNDAAMRRRLADNPHPMRFYNALGAIRSVLQDNPDVYVVNEGANTLDLARNVI
EMDAPRHRLDTGTWGVMGIGMGYAIAAAVETGKPVVAIEGDSAFGFSGMEIETICRYRLP
VTVVILNNGGVYRGDEVSSACGTDPAPTVLNARARHELIAEAFGGKGYHVVTPAELRSAL
TAAIASNAPSIIDCELDPAAGVESGHLASLNPTSAATPVSADA
>tr|A0A0J1D0I9|A0A0J1D0I9_9BURK Oxalyl-CoA decarboxylase OS=Caballeronia mineralivorans PML1(12) OX=908627 GN=EOS_10775 PE=3 SV=1
MAEVLITPQTATAAETAKREAPETTDGFHLVIDALKLNDLHTIFGLVGIPITDLARLAQA
EGMRFIGFRHEQHAGNAAAIAGYMTQKPGICMTVSAPGFLNGLTALANATTNCFPMILIS
GSSEREIVDLQQGDYEEMDQLNAAKPYAKAAYRVLHAEDIGIGIARAIRAAVSGRPGGVY
LDLPAKLLSQTIDAVKGKQSLVRVVDAAPRQIPAPESVKRALDVLKGAKRPLILLGKGAA
YAQADVQIRELVEKSGIPYLPMSMAKGLLPDTHEQSASAARSFVLQEADVVLLIGARLNW
LLSHGKGKTWGAVPKQFIQVDIAPTEIDSNVAIAAPVIGDIGSCVSALLGGIDASFPKPS
TEWTGAISERKNKNLEKMAATLAKNPSPMNFHSALRAIRDVLKTRPDINVVNEGANTLDY
ARSIIDMYEPRKRFDSGTWGIMGIGMGFAIGAAVTSGKPVVAIEGDSAFGFSGMELETIC
RYDLPVCTIVFNNNGVYRGTDVNPTGGKDVAPTVFVKGARYDKMIEAFGGIGYNATTPEE
LTKALQESIASGKPTLINAVIDEAAGTESGRLTNLNPQSAAMKK
>tr|A0A0J2EDW6|A0A0J2EDW6_ECOLX Oxalyl-CoA decarboxylase OS=Escherichia coli OX=562 GN=D9H68_00065 PE=3 SV=1
MSDQLQMTDGMHIIVEALKQNNIDTIYGVVGIPVTDMARHAQAEGIRYIGFRHEQSAGYA
AAASGFLTQKPGICLTVSAPGFLNGLTALANATVNGFPMIMISGSSDRAIVDLQQGDYEE
LDQMNAAKPYAKAAFRVNQPQDLGIALARAIRVSVSGRPGGVYLDLPANVLAATMEKDEA
LTTIVKVENPSPALLPCPKSVTSAISLLAKAERPLIILGKGAAYSQADEQLREFIESAQI
PFLPMSMAKGILEDTHPLSAAAARSFALANADVVMLVGARLNWLLAHGKKGWAADTQFIQ
LDIEPQEIDSNHPIAVPVVGDIASSMQGMLAELKQNTFTTPLVWRDILNIHKQQNAQKMH
EKLSTDTQPLNYFNALSAVRDVLRENQDIYLVNEGANTLDNARNIIDMYKPRRRLDCGTW
GVMGIGMGYAIGASVTSGSPVVAIEGDSAFGFSGMEIETICRYNLPVTIVIFNNGGIYRG
DGVDLSGAGAPSPTDLLHHARYDKLMDAFRGVGYNVTTTDELRHALTTGIQSRKPTIINV
VIDPAAGTESGHITKLNPKQVAGN
>tr|A0A0J2EGH1|A0A0J2EGH1_ECOLX Oxalyl-CoA decarboxylase OS=Escherichia coli OX=562 GN=oxc PE=3 SV=1
MSDQLQMTDGMHIIVEALKQNGIDTIYGVVGIPVTDMARHAQAEGIRYIGFRHEQSAGYA
AAASGFLTQKPGICLTVSAPGFLNGLTALANATVNGFPMIMISGSSDRAIVDLQQGDYEE
LDQMNAAKPYAKAAFRVNQPQDLGIALARAIRVSVSGRPGGVYLDLPANVLAATMEKDEA
LTTIVKVENPSPALLPCPKSVASAISLLAKAERPLIILGKGAAYSQADEQLREFIESAQI
PFLPMSMAKGILEDTHPLSAAAARSFALANADVVMLVGARLNWLLAHGKKGWAADTQFIQ
LDIEPQEIDSNRPIAVPVVGDIASSMQGMLAELKQNTFTTPLVWRDILNIHKQQNAQKMH
EKLSTDTQPLNYFNALSAVRDVLRENQDIYLVNEGANTLDNARNIIDMYKPRRRLDCGTW
GVMGIGMGYAIGASVTSGSPVVAIEGDSAFGFSGMEIETICRYNLPVTIVIFNNGGIYRG
DGVDLSGAGAPSPTDLLHHARYDKLMDAFRGVGYNVTTTDELRHALTTGIQSRKPTIINV
VIDPAAGTESGHITKLNPKQVAGN
>tr|A0A0J9H0B8|A0A0J9H0B8_9RHOB Oxalyl-CoA decarboxylase OS=Candidatus Rhodobacter lobularis OX=1675527 GN=AIOL_004159 PE=3 SV=1
MADGAIETDVELTDGFHLIIDALKLNGIENIYHVPGIPVTDLGRMMQEEGMRVISFRHES
NAGNAAAIAGYLTKTPGVCLTVSAPGFLNGLVSLSHATTNCWPMILISGSSEREIVDLQK
GDYEEMDQLAIAKPLCKAAYRVLHAEDIGVAVARAIRAAVSGRPGGVYLDVPGALLGQTM
EALQGQKSLIKVVDPAPAQFPSQQAVDRALDTLKSAKKPLIILGKGAAYAQCDALVRDFV
EKSGAPYIAMSMAKGLLPDDHPQYAGAARSLVLKESDCVMLVGARLNWLLGHGQGKQWGE
RYSKKFIHIDISPTEMDSNQPIDAPLVGDIESVLSMMTAGMGDWAKPPAEWTDAINAKVA
TNVERMGAKLGSNAVPMDYHGALGRLKKVFADHPDAILVNEGANTLDFARSIIDMSKPRK
RLDVGTWGVMGIGMGTAIAAAVETQQPVVCVEGDSAFGFSGMEVETICRYKLPVCVVIFN
NSGIYRGTDIDPTGRDPAPTVFVPEGKYEMMMQAFGGEGVVARSPDDLERAVREAIASGK
PTLINAIIDPEAGTESGRIGNLNPQSVVKKT
>tr|A0A0K0X3A0|A0A0K0X3A0_MYCGD Oxalyl-CoA decarboxylase OS=Mycobacterium goodii OX=134601 GN=AFA91_07670 PE=3 SV=1
MTVAPTRDTEAASTDEPGGLTDGIHLVVDALKLNDVQTIYGVVGIPITDLARLAQASGVR
YIGFRHESDAGHAAAAAGFLTQKPGICLTVSAPGFLNGLVALANATTNCFPMVQISGSSE
RHLVDLQRGDYEEMDQLAAARLFAKAAYRVSRAEDIGRGIARAIRTAASGRPGGVYLDIP
AAVLGEVIDAEKAKKTLWRVVDPAPRQMPEINAVDNAISLLAGAERPLIVLGKGAAYAQA
DATIREFVESTGIPYVPMSMAKGLLPDDHPQSAATARSLALKRADVVMLIGARLNWLLGH
GDAPQWNPDAKFIQVDIAASEMDSNQPIAAPLVGDISSVVETLLERSKPGQISVAPEWRR
ELAEKSEQNVAKMSRRLEAALTAHPMKFLGALQAIRDVLADNPQVYVVNEGANALDLARN
TIGMQVPRHRLDSGTWGVMGIGMGYAIAAAVETGDPVVAIEGDSAFGFSGMELEAICRYN
LPIVTVILNNSGVYRGDEQSGSSADPAPTALRAQHEYMIKAFGGKGYQATTPDEVAAALR
EALASGRPALIDCVIDPADGTESGNIAHLNPKGISTK
>tr|A0A0K0X5Y8|A0A0K0X5Y8_MYCGD Oxalyl-CoA decarboxylase OS=Mycobacterium goodii OX=134601 GN=AFA91_14170 PE=3 SV=1
MNATPLIDEPAPGTASTVTDGCHVLVDALKLNGVETIYGVVGIPITDVARVAQAEGLRYI
GFRHESDAGHAAAAAGFLTKRPGFCLTVSAPGFLNGLVALANATTNCFPMVQISGSSERH
IVDLQRGDYEEMDQLAAAKPFAKAAFRVNRVADIGLAVARAIRVASSGRPGGVYLDIPAA
VLGEVVDADVAAVSPRTVVDAAPEQFPSPAAVDRAVSLLAGAERPLVVLGKGAAYAQADN
TIRAFLESTGLPFLPMSMAKGLLPDTHPQSVAAARSMALRNADVVLLVGARLNWLLGHGE
PPQWSPDVKFIQIDIDPGELDSNAPIAAPLVGDIGSVMAALTERSQRIDAPARWRGQLAE
RKARNAETMAKRLAADAQPMRFYGALRAIREVLHDRPDVYVVNEGANALDLTRNVIDMAR
PRHRLDSGTWGVMGIGMGYAIAAAVEGGGPVVAIEGDSAFGFSAMELETICRYRLPVVVV
VLNNGGVYRGDGQNPASADPSPTTLMPAARHDRLIEAFGGTGYHVATPAELGAALTEALA
SGRPALIDCVIDPADGTESGHLTHLNPTGVTAPPELSSAPITKE
>tr|A0A0K3L4J4|A0A0K3L4J4_ECOLX Oxalyl-CoA decarboxylase OS=Escherichia coli OX=562 GN=oxc PE=3 SV=1
MSDQLQMTDGMHIIVEALKQNNIDTIYGVVGIPVTDMARHAQAEGIRYIGFRHEQSAGYA
AAASGFLTQKPGICLTVSAPGFLNGLTALANATVNGFPMIMISGSSDRAIVDLQQGDYEE
LDQMNASKPYAKAAFRVNQPQDLGIALARAIRVSVSGRPGGVYLDLPANVLAATMEKDEA
LTTIVKVENPSPALLPCPKSVTSAISLLAKAERPLIILGKGAAYSQADEQLREFIESAQI
PFLPMSMAKGILEDTHPLSAAAARSFALANADVVMLVGARLNWLLAHGKKGWAADTQFIQ
LDIEPQEIDSNRPIAVPVVGDIASSMQGMLAELKQNTFTTPLVWRDILNIHKQQNAQKMH
EKLSTDTQPLNYFNALSAVRDVLRENQDIYLVNEGANTLDNARNIIDMYKPRRRLDCGTW
GVMGIGMGYAIGASVTSGSPVVAIEGDSAFGFSGMEIETICRYNLPVTIVIFNNGGIYRG
DGVDLSGAGAPSPTDLLHHARYDKLMDAFRGVGYNVTTTDELRHALTTGIQSRKPTIINV
VIDPAAGTESGHITKLNPKQVAGN
>tr|A0A0K3Y744|A0A0K3Y744_ECOLX Oxalyl-CoA decarboxylase OS=Escherichia coli OX=562 GN=oxc PE=3 SV=1
MSDQLQMTDGMHIIVEALKQNNIDTIYGVVGIPVTDMARHAQAEGIRYIGFRHEQSAGYA
AAASGFLTQKPGICLTVSAPGFLNGLTALANATVNGFPMIMISGSSDRAIVDLQQGDYEE
LDQMNAAKPYAKAAFRVNQPQDLGIALARAIRVSISGRPGGVYLDLPANVLAATMEKDEA
LTTIVKVENPSPALLPCPKSVASAISLLAKAERPLVILGKGAAYSQADEQLREFIESAQI
PFLPMSMAKGILEDTHPLSAAAARSFALANADVVMLVGARLNWLLAHGKKGWAADTQFIQ
LDIEPQEIDSNRPIAVPVVGDIASSMQGMLAELKQNTFTTPLVWRDILNIHKQQNAQKMH
EKLSTDTQPLNYFNALSAVRDVLRENQDIYLVNEGANTLDNARNIIDMYKPRRRLDCGTW
GVMGIGMGYAIGASVTSGSPVVAIEGDSAFGFSGMEIETICRYNLPVTIVIFNNGGIYRG
DGVDLSGAGAPSPTDLLHHARYDKLMDAFRGVGYNVTTTDELRHALTTGIQSRKPTIINM
VIDPAAGTESGHITKLNPKQVAGN
>tr|A0A0K8PLZ8|A0A0K8PLZ8_STRAJ Oxalyl-CoA decarboxylase OxcA OS=Streptomyces azureus OX=146537 GN=SAZU_3761 PE=3 SV=1
MTAPSTMETAAAADVPTELTDGYHLVVDALKMNDVDTIYGVVGIPITDLARLAQAQGIRY
IGFRHESNAGHAAAIAGYLNKKPGVALTVSAPGFLNGLVALANATTNCFPMVQISGSSER
HLVDLKQGDYEEMDQLAAAQPFVKAAYRVSRVEDIGRGIARALRTAISGRPGGVYLDIPA
AVLGAIMPKAEGDKTLSRLVDPAPRQLPAPEAVDRAIELLASAERPLVVLGKGAAYAQAD
AKVREFIESTGIPYVPMSMAKGLLPDNHPQSAATARSMALKKADVVMLVGARLNWLLNHG
QTGWNPDAKFIQIDIDPKEMDSNQPISAPLVGDIESVLDALAERTKPGQIQAPSAWRDEL
GERSAQNVAKMAKRLEADPHPMQFMGALKAVRDVVHQHPETYIVNEGANALDIARNVIDM
HVPRHRLDSGTWGVMGIGMGYAIAAAVESGAPVVAIEGDSAFGFSGIEIETICRYKLPVV
TVIMNNGGVYRGDDTNPYDDAPAPTTLMSAARHDLLIEAFGGKGYRATTPAEVTAALTEA
LASGGPALIDCVIDPSAGTESGHISHLNPKGITVGNITPAKK
>tr|A0A0K9TBX1|A0A0K9TBX1_ECOLX Oxalyl-CoA decarboxylase OS=Escherichia coli M114 OX=656416 GN=ERYG_02621 PE=3 SV=1
MSDQLQMTDGMHIIVEALKQNNIDTIYGVVGIPVTDMARHAQAEGIRYIGFRHEQSAGYA
AAASGFLTQKPGICLTVSAPGFLNGLTALANATVNGFPMIMISGSSDRAIVDLQQGDYEE
LDQMNAAKPYAKAAFRVNQPQDLGIALARAIRVSVSGRPGGVYLDLPANVLAATMEKDEA
LTTIVKVENPSPALLPCPKSVASAISLLAKAERPLVILGKGAAYSQADEQLREFIESAQI
PFLPMSMAKGILEDTHPLSAATARSFALANADVVMLVGARLNWLLAHGKKGWAADTQFIQ
LDIEPQEIDSNRPIAVPVVGDIASSMQGMLAELKQNTFTTPLVWRDILNIHKQQNAQKMH
EKLSTDTQPLNYFNALSAVRDVLRENQDIYLVNEGANTLDNARNIIDMYKPRRRLDCGTW
GVMGIGMGYAIGASVTSGSPVVAIEGDSAFGFSGMEIETICRYNLPVTIVIFNNGGIYRG
DGVDLSGAGAPSPTDLLHHARYDKLMDAFRGVGYNVTTTDELRHALTTGIQSRKPTIINV
VIDPAAGTESGHITKLNPKQVAGN
>tr|A0A0L0ALP9|A0A0L0ALP9_9ENTR Oxalyl-CoA decarboxylase OS=Klebsiella sp. RIT-PI-d OX=1681196 GN=AC791_07810 PE=3 SV=1
MSDEHALTDGMHIIVDALKKNNIECIYGVVGIPVTDMARHAQAKGIRYIGFRHEQSAGHA
AAIRGFITQTPGVFLTVSAPGFMNGLAALANATVNGFPVIMISGSSDRAKVDLQQGDYEE
LDQMNAAKPYAKASYRVNRPEDLGIALARAIRAATSGRPGGVYLDLTAEVLSATMSIDDA
EKSIVQVEPLALKQLPDDASITRALSLLAKAERPLVILGKGAAYSQADKTIRDFIETTQI
PFLPMSMAKGLLEDTHRLSAATARSFALANADVVVLVGARLNWLLNHGKKGWAADTQFIQ
LDIEPQEIDSNRKIAAPVVGDIASSMQLLLSELALRPFIAPLVWRDMLDVHKQANAQKMA
LKLDTVTAPLNYFNTLRVIGDVLADYRDIYLVNEGANTLDNARNLINMYKPRRRLDCGTW
GVMGIGMGYAIGAATTTGKSVVAIEGDSAFGFSGMDIETICRYNLPVTVIIFNNDGIYRG
DGENLSGNGDPAPTDLLRHARYDKMIEAFGGIGYHATTEKDVRAALIASLQSRKPSLINV
VIDPAAGTESGHITTLNPKHLTNQ
>tr|A0A0L6JAX7|A0A0L6JAX7_9RHIZ Oxalyl-CoA decarboxylase OS=Methylobacterium sp. ARG-1 OX=1692501 GN=AKJ13_09430 PE=3 SV=1
MTALAKIVHTAPEIEADPDLTDGFHLVIDALKLNGIETIYGVPGIPITDLGRMAQAAGMR
VVSFRHEQHAGNAAAIAGFLTQKPGICLTVSAPGFLNGLTALANATTNCFPMILISGSSE
REIVDLQQGDYEEMDQLAIAKPLCKAAFRVLHAADIGIGVARAIRAACSGRPGGVYLDLP
AKLFSQVMEAEAGQKSLVKVIDPAPAQRPAPEAITRALEVLKSARRPLIVLGKGAAYAQA
DDAIRALVETSGIPYVPMSMAKGLLPDTHPLSAGAARSTALKDSDVVLLIGARLNWLLSH
GKGKSWGEPGSTKFIQIDIEPREMDSNVEIVAPVVGDIASCVQALLDGMSQGWQQPPADW
IDTLKTKREANIAKMAPKLMSNASPMTFHAALGALRTIVKERPDAILVNEGANTLDLARG
IIDMYQPRKRLDVGTWGIMGIGMGFAVAAAIETGKPVLCVEGDSAFGFSGMEVETICRYG
LPVCIVVFNNNGIYRGTDSDPTGRDPATTVFVKDSRYDKMMEAFGGDGYHVTSPDELTRA
VNAAMDSGRPSLVNAVIDPAAGSESGNIGSLNPQSGIKKKA
>tr|A0A0L6XZL7|A0A0L6XZL7_ECOLX Oxalyl-CoA decarboxylase OS=Escherichia coli OX=562 GN=oxc PE=3 SV=1
MSDQLQMTDGMHIIVEALKQNNIDTIYGVVGIPVTDMARHAQAEGIRYIGFRHEQSAGYA
AAASGFLTQKPGICLTVSAPGFLNGLTALANATVNGFPMIMISGSSDRAIVDLQQGDYEE
LDQMNAAKPYAKAAFRVNQPQDLGIALARAIRVSVSGRPGGVYLDLPANVLAATMEKDEA
LTTIVKVENPSPALLPCPKSVTSAISLLAKAERPLIILGKGAAYSQADEQLREFIESAQI
PFLPMSMAKGILEDTHPLSAAAARSFALANADVVMLVGARLNWLLAHGKKGWAADTQFIQ
LDIEPQEIDSNRPIAVPVVGDIASSMQGMLAELKQNTFTTPLVWRDILNIHKQQNAQKMH
EKLSTDTQPLNYFNALSAVRDVLRENQYIYLVNEGANTLDNARNIIDMYKPRRRLDCGTW
GVMGIGMGYAIGASVTSGSPVVAIEGDSAFGFSGMEIETICRYNLPVTIVIFNNGGIYRG
DGVDLSGAGAPSPTDLLHHARYDKLMDAFRGVGYNVTTTDELRHALTTGIQSRKPTIINV
VIDPAAGTESGHITKLNPKQVAGN
>tr|A0A0L7AN87|A0A0L7AN87_ECOLX Oxalyl-CoA decarboxylase OS=Escherichia coli OX=562 GN=AC067_02155 PE=3 SV=1
MSDQLQMTDGMHIIVEALKQNNIDTIYGVVGIPVTDMARHAQAEGIRYIGFRHEQSAGYA
AAASGFLTQKPGICLTVSAPGFLNGLTALANATVNGFPMIMISGSSDRAIVDLQQGDYEE
LDQMNAAKPYAKAAFRVNQPQDLGIALARAIRVSVSGRPGGVYLDLPANVLAATMEKDEA
LATIVKVENPSPALLPCPKSVTSAISLLAKAERPLIILGKGAAYSQADEQLREFIESTQI
PFLPMSMAKGILEDTHPLSAAAARSFALANADVVMLVGARLNWLLAHGKKGWAADTQFIQ
LDIEPQEIDSNRPIAVPVVGDIASSMQGMLAELKQNTFTTPLVWRDILNIHKQQNAQKMH
EKLSTDTQPLNYFNALSAVRDVLRENQDIYVVNEGANTLDNARNIIDMYKPRRRLDCGTW
GVMGIGMGYAIGASVTSGSPVVAIEGDSAFGFSGMEIETICRYNLPVTIVIFNNGGIYRG
DGVDLSGAGAPSPTDLLHHARYDKLMDAFRGVGYNVTTTDELRHALTTGIQSRKPTIINV
VIDPAAGTESGHITKLNPKQVAGN
>tr|A0A0L7BLA2|A0A0L7BLA2_9BIFI Oxalyl-CoA decarboxylase OS=Bifidobacterium animalis subsp. animalis MCC 0483 OX=1365955 GN=BAAM0483_08630 PE=3 SV=1
MNNHTRRMFAMVDVTATATSSDQNLTDSPHYLAETLIKNGVKHMYGVVGIPVTDFARIAQ
GMGIRFIGMRHEEDAVNAAAAEGFLTGRPAVALTVSAPGFLNGLAPLLEATTNGFPVIMM
GGSSTRHVVDMHEGEYEGLDQMNYAKQFCKESFRIDKIEDIPLAVARAMHIACSGRPGGV
YIDFPDDAVAQTLDKDVAESQLWVANQPAPAMPPAQSSVDEALKLLSEAKNPLMLVGKGA
ALAQAEDELREFVEKTDMPFQPMSMAKGVIPDDDPHCTASCRGLALRTADVVLLVGARLN
WMLNFGEGKEWNPNVKFIQIDIDPNEIENARSIACPVVGDIKSAMQMINAGLEKTPVKAS
AQWLDMLKADAEKNDAKFAARLNSNTVPMGHYDALGAIKKVYDQHKDMILTNEGANTLDD
CRNIIDIYQPRHRLDCGTWGVMGCAVGYSIGAAVATGKPVLYVGGDSGFGFDGMEVEVAC
RYNLPITFVVLNNGGIYRGDFENLGDDGDPSPLTLSYDAHYERMIEAFGGNGYYATTPAE
VEQMVSEAVASGKPSLVHVQLADYAGKESGHISNLNPKPVVGPLATSEMTKNPYLKGAHM
>tr|A0A0L7CWW3|A0A0L7CWW3_9BIFI Oxalyl-CoA decarboxylase OS=Bifidobacterium animalis subsp. animalis MCC 1489 OX=1365957 GN=BAAM1489_02195 PE=3 SV=1
MNNHTRRMFAMVDVTATATSSDQNLTDSPHYLAETLIKNGVKHMYGVVGIPVTDFARIAQ
GMGIRFIGMRHEEDAVNAAAAEGFLTGRPAVALTVSAPGFLNGLAPLLEATTNGFPVIMI
GGSSTRHVVDMHEGEYEGLDQMNYAKQFCKESFRIDKIEDIPLAVARAMHIACSGRPGGV
YIDFPDDAVAQTLDKDVAESQLWVANQPTPAMPPAQSSVDEALKLLSEAKNPLMLVGKGA
ALAQAEDELREFVEKTDMPFQPMSMAKGVIPDDDPHCTASCRGLALRTADVVLLVGARLN
WMLNFGEGKEWNPNVKFIQIDIDPNEIENARSIACPVVGDIKSAMQMINAGLEKTPVKAS
AQWLDMLKADAEKNDAKFAARVNSNTVPMGHYDALGAIKKVYDQHKDMILTNEGANTLDD
CRNIIDIYQPRHRLDCGTWGVMGCAVGYSIGAAVATGKPVLYVGGDSGFGFDGMEVEVAC
RYNLPITFVVLNNGGIYRGDFENLGDDGDPSPLTLSYDAHYERMIEAFGGNGYYATTPAE
VEQMVSEAVASGKPSLVHVQLADYAGKESGHISNLNPKPVVGPLATSEMTKNPYLKGAHM
>tr|A0A0M7P180|A0A0M7P180_9BURK Probable oxalyl-CoA decarboxylase OS=Achromobacter sp. OX=134375 GN=oxc PE=3 SV=1
MSDQLQMTDGMHIIVEALKQNNIDTIYGVVGIPVTDMARHAQAEGIRYIGFRHEQSAGYA
AAASGFLTQKPGICLTVSAPGFLNGLTALANATVNGFPMIMISGSSDRAIVDLQQGDYEE
LDQMNAAKPYAKAAFRVNQPQDLGIALARAIRVSVSGRPGGVYLDLPANVLAATMEKDEA
LTTIVKVENPSPALLPCPKSVTSAISLLAKAERPLIILGKGAAYSQADEQLREFIESAQI
PFLPMSMAKGILEDTHPLSAAAARSFALANADVVMLVGARLNWLLAHGKKGWAADTQFIQ
LDIEPQEIDSNRPIAVPVVGDIASSMQGMLAELKQNTFTTPLVWRDILNIHKQQNAQKMH
EKLSTDTQPLNYFNALSAVRDVLRENQDIYLVNEGANTLDNARNIIDMYKPRRRLDCGTW
GVMGIGMGYAIGASVTSGSPVVAIEGDSAFGFSGMEIETICRYNLPVTIVIFNNGGIYRG
DGVDLSGAGAPSPTDLLHHARYDKLMDAFRGVGYNVTTTDELRHALTTGIQSRKPTIINV
VIDPAAGTESGHITKLNPKQVAGN
>tr|A0A0N0B8V8|A0A0N0B8V8_9ACTN Oxalyl-CoA decarboxylase OS=Streptomyces purpurogeneiscleroticus OX=68259 GN=ADL19_06355 PE=3 SV=1
MTALAKIVHTAPEVEAEPELTDGFHLVIDALKLNGIETIYGVPGIPITDLGRMAQAEGMR
VISFRHEQHAGNAAAIAGFLTQKPGICLTVSAPGFLNGLTALANATTNCFPMILISGSSE
REIVDLQQGDYEEMDQLAIAKPLCKAAFRVLHAADIGIGVARAIRAACSGRPGGVYLDLP
AKLFSQVMEAEAGQKSLVKVIDPAPAQHPAPEAIARALDVLKSAKRPLIVLGKGAAYAQA
DAAIRSLVETSGIPYVPMSMAKGLLPDTHALSAGAARSTALKDSDVVLLIGARLNWLLSH
GKGKSWGEPGSTKFIQIDIEPREMDSNVEIVAPVVGDIASCVQALLDGMGQGWQQPPSDW
IETLRTKREANVAKMAPKLMSNASPMNFHAALGALRTIVKERPDAILVNEGANTLDLARG
IIDMYQPRKRLDVGTWGIMGIGMGFAVAAAVETGKPVLCVEGDSAFGFSGMEVETICRYG
LPVCIVVFNNNGIYRGTDTDPTGRDPATTVFVPDSRYDKMMEAFGGVGYHVTTPDELTRA
VNEAMNSGHPALVNAVIDPAAGSESGNIGSLNPQSGIKKKK
>tr|A0A0N0Z8V0|A0A0N0Z8V0_9GAMM Putative oxalyl-CoA decarboxylase OS=Moellerella wisconsensis ATCC 35017 OX=1354267 GN=M992_0840 PE=3 SV=1
MSTDQTLTDGMHIIVDALKKNGIETIFGVVGIPVTDLARHAQAEGIRYIGFRHEQSAGNA
AAISGYINQKPGICLTVSAPGFLNGMVALANATTNGFPMIQISGSSDRAIIDLQQGDYEE
LDQMNIAKPFVKASYRVNKPEDLGIALARAIRASVSGRPGGVYLDLTTEVLAAVMNKADA
DKTIFTVEDPAPKQLPSPASVDKALTLLANAKRPLIILGKGAAYSRAEDNIKSFIEATGI
PYLPMSMAKGLLPDTHPQSAASARSFALSNADVVVLMGARLNWLLGHGKGKNWSPETQFI
QLDIDATEIDSNRPITAPVVGDIYSSMEAFVKGLETIKIQSPQDWTASLDEHKAKNVEKM
AAKLNTETSPLNYFNALRAIRDVLVDHKDVYVVNEGANTLDNARNIIDMYQPRKRLDCGT
WGVMGIGMGYAIGAAVSSGLPVVAIEGDSAFGFSGMEIETICRYKLPVTILLFNNGGIYR
GDGVNLHGDADPNPTVLMEAARYDKMIEAFGGIGYHATTEADIQQALKAGIESGKPTLIN
IAIDPTVGTESGHIGNLNPQSIIKD
>tr|A0A0N0ZIN1|A0A0N0ZIN1_9BURK Oxalyl-CoA decarboxylase OS=Burkholderia sp. ST111 OX=1682204 GN=ADM96_00725 PE=3 SV=1
MAEADRQSVEETSTQQAAETTDGFHLVIDALKLNDISTIFGLVGIPITDLARLAQAEGMR
FIGFRHEQHAGNAAAISGFMTQKPGICLTVSAPGFLNGLTALANATTNCFPMILISGSSE
REIVDLQQGDYEEMDQLNAAKPYAKAAYRVLHAEDIGIGVARAIRAAVSGRPGGVYLDLP
AKLLAQTLDAVKAQQSLVKVVDAAPRQLPAPESVKRAIDVLKSAKRPLILLGKGAAYAQA
DAEIRAFVEQSGIPYLPMSMAKGLLPDTHEQSASAARSFVLQEADVVVLIGARLNWLLSH
GKGKTWGAEPKKFVQVDISPTEIDSNVAIAAPVIGDIGSCVAALRAGLDAGFAKPSAEWT
GAIAERKSKNLAKMAATLDKNPSPMNFHSALRAIRDVLKTRPDINVVNEGANTLDYARSI
IDMYEPRKRFDSGTWGIMGIGMGFAIGAAVTSGKPVVAIEGDSAFGFSGMELETICRYDL
PVCTIVFNNNGVYRGTDVNPTGGKDVAPTVFVKGARYDKMIEAFGGVGYNATTPEELTKA
LLEAIASGKPALINAVIDEAAGTESGRLTNLNPQSAAMKK
>tr|A0A0N1N1R2|A0A0N1N1R2_9BRAD Oxalyl-CoA decarboxylase OS=Bosea vaviloviae OX=1526658 GN=AE618_16530 PE=3 SV=1
MSATLHSIGDNADEQELTDGFHLIIDALKLNGVETIYGVPGIPITDFGRMAQAAGIRVIS
FRHEQNAGNAAAIAGYLTKKPGICLTVSAPGFLNGLTALANATTNCFPMILISGSSEREI
VDLQQGDYEEMDQLAIAKPLCKAAFRVLHAADIGIAVARAIRAAVSGRPGGVYLDLPAKL
FSQTMDAKAGEKSLVKVIDAAPAQIPAPSAVKRALDVLKSAKRPLIIFGKGAAYAQADDE
IRALVEKSGIPFLQMSMAKGLLPDTHPQSAGAARSTVLKDSDVVMLVGARLNWLLSHGKG
KTWGDAPKKFIQIDIEPKEMDSNVEIVAPLVGDIGSCVSALLEGIDGNWPAPPADWISTV
NAKRDENIAKMAPRLMKNSSPMDFHGALGALRTVIKERPDAILVNEGANTLDLARGIIDM
YQPRKRLDVGTWGVMGIGMGFAVAAAIETGKPVLAVEGDSAFGFSGMEVETICRYNLPVC
IVIFNNNGIYRGTDVNPLGGDVATTVFVENARYDRMMEAFGGVGVNVTTPDELKRAVDAA
MNSGKPTLINAVIDPAAGTESGRIGNLNPQSVVRKK
>tr|A0A0P0F5Y9|A0A0P0F5Y9_AZOBR Oxalyl-CoA decarboxylase OS=Azospirillum brasilense OX=192 GN=D3868_01075 PE=3 SV=1
MSAVTVLNNQATAATDAEPALTDGFQLVIDALKLNGIENLYVVPGIPISDLLRMAQGEGL
RVISFRHEQNAGNAAAIAGFLTKKPGVCMTVSAPGFLNGLTALANATTNCFPMILISGSS
EREIVDLQQGDYEEMDQLAIAKPLCKAAFRVLHAQDIGIAVARAIRAAVSGRPGGVYLDL
PAKLFSQVMDAAEGARSLVKVVDAAPAQLPSPDSVARALEVLKGAKRPLIILGKGAAYAQ
ADEAVRELVEKSGIPFLPMSMAKGLLPDTHPQSAGAARSMVLKDADVVVLVGARLNWLLS
HGKGKTWGEPGSKTFIQIDIEPREMDSNVAIVAPLVGDIGSCVSALTAGMAKGWTPPPAE
WTGAVSARKEANIAKMAPKLMSNASPMNFHGALGALRRVVQERPDALLVNEGANTLDLAR
GIIDMHQPRKRLDVGTWGVMGIGMGFAVAAAVESGKPVLAVEGDSAFGFSGMEVETICRY
NLPVCIVVFNNNGIYKGTDVNPTGGSDPSPMVFVPDSRYDKMMEAFGGAGVNVTTPDELY
RAVSAAMDSGRPTLINAVIDPNAGSESGNIGSLNPTSAVRKGPKT
>tr|A0A0P0FDL2|A0A0P0FDL2_AZOBR Oxalyl-CoA decarboxylase OS=Azospirillum brasilense OX=192 GN=D3868_30610 PE=3 SV=1
MSAVTVLNNQATAATDAEPALTDGFQLVIDALKLNGIENLYVVPGIPISDLLRMAQGEGL
RVISFRHEQNAGNAAAIAGFLTKKPGVCMTVSAPGFLNGLTALANATTNCFPMILISGSS
EREIVDLQQGDYEEMDQLAIAKPLCKAAFRVLHAQDIGIAVARAIRAAVSGRPGGVYLDL
PAKLFSQVMDAAEGARSLVKVVDAAPAQLPSPDSVARALEVLKGAKRPLIILGKGAAYAQ
ADEAVRELVEKSGIPFLPMSMAKGLLPDTHPQSAGAARSMVLKDADVVVLVGARLNWLLS
HGKGKTWGEPGSKTFIQIDIEPREMDSNVAIVAPLVGDIGSCVSALTAGMAKGWTPPPAE
WTGAVSARKEANIAKMAPKLMSNASPMNFHGALGALRRVVQERPEALLVNEGANTLDLAR
GIIDMHQPRKRLDVGTWGVMGIGMGFAVAAAVESGKPVLAVEGDSAFGFSGMEVETICRY
NLPVCIVVFNNNGIYKGTDVNPTGGSDPSPMVFVPDSRYDKMMEAFGGEGVNVTTPDELY
RAVSAAMDSGRPTLINAVIDPNAGSESGNIGSLNPTSAVRKGPKQ
>tr|A0A0P0RFH3|A0A0P0RFH3_9BURK Oxalyl-CoA decarboxylase OS=Paraburkholderia caribensis MBA4 OX=1323664 GN=K788_0005250 PE=3 SV=1
MADVLEIRPQESAEENAQQTTDGFHLVIDALKANDIDTIFGLVGIPITDLARLAQAEGMR
FIGFRHEQHAGHAAAIAGYMTQKPGICLTVSAPGFLNGLTALANATTNCFPMILISGSSE
REIVDLQQGDYEEMDQLNAAKPYAKAAYRVLHAEDIGVGLARAIRAAVSGRPGGVYLDLP
AKLLSQTIDAVKAKQSIIRVIDAAPRQLPAPDSVKRAIDLLKGAKRPLVLLGKGASYSQA
DKEIRAFIEKTGIPYLPMSMAKGLLPDTHEQSASAARSFVLAESDVVVLIGARLNWLLSH
GKGKTWGKPKQFVQIDISAQEMDSNVAIAAPIVGDIGSCVASLLDQVGDDFPQPPKEWLD
AVSEKKNTNLQKMAATLAKNPSPMNFHSALRVLRDIVKANPDINVVNEGANTLDYARAII
DMYQPRKRFDSGTWGVMGIGMGFAIGAAVTSGKQVLAIEGDSAFGFSGMELETICRYDLP
VCTIIFNNNGVYRGTDVNPTGGKDVAPTVFVKDARYDKMIEAFGGIGYNVTTPEELEKAV
KEAIASGKPTLINAVIDEAAGTESGRLTNLNPQSAAMKK
>tr|A0A0P0YIP1|A0A0P0YIP1_9PROT Oxalyl-CoA decarboxylase OS=Asaia bogorensis NBRC 16594 OX=1231624 GN=Asbog_02376 PE=3 SV=1
MADAPSAANASAPAQSPLASSTDGFHLVIEALQRNGLNTLYGVVGIPITDLARLAQEKGM
RFISFRHEQPAAHAASISGYLTRKPGLCLTTSAPGFLNALPALANATTNGYPMILISGSS
DRAIVDLQQGDYEELDQLAAARPFAKAAYRVNRAADIGIGVARAIRAALSGKPGGVYLDL
PAAVLSETLDSETGQDSLITVVAPESALPPCPDAIARAVSLLKQARKPLIVLGKGAAYAQ
AEGVIRDLVESTSIPFLPMSMAKGLLPDTHPASAATARSLVLGQADVVVLVGARLNWMLG
HGKPPQWSPDARFIQIDINPEEFDSNRPIAAPLAGELGLTVQALATALKQEKICAPSEWL
AAIAVKRDTNTQKMTERLANKTTPMNFYTAIGTIKTGLEGRDIVLVNEGANTLDITRNVI
DMDKPRRRLDPGSWGTMGVGLGYAIGAAITTGKPVVAIEGDSAFGFSGMEVETICRYRLP
VVMIVLNNGGIYRGDDINRSGGTDPGVTVLEANGHYEKIIEAFGGKGYYVTDHEALSRAL
DNALACGGPAMITASIDPHVGTESGHLSKLNPKAGSK
>tr|A0A0P7MSF1|A0A0P7MSF1_ECOLX Oxalyl-CoA decarboxylase OS=Escherichia coli OX=562 GN=oxc PE=3 SV=1
MSDQLQMTDGMHIIVEALKQNGIDTIYGVVGIPVTDMARHAQAEGIRYIGFRHEQSAGYA
AAASGFLTQKPGICLTVSAPGFLNGLTALANATVNGFPMIMISGSSDRAIVDLQQGDYEE
LDQMNAAKPYAKAAFRVNQPQDLGIALARAIRVSVSGRPGGVYLDLPANVLAATMEKDEA
LTTIVKVENPSPALLPCPKSVASAISLLAKAERPLVILGKGAAYSQADEQLREFIESAQI
PFLPMSMAKGILEDTHPLSAAAARSFALANADVVMLVGARLNWLLAHGKKGWAADTQFIQ
LDIEPQEIDSNRPIAVPVVGDIASSMQGMLAELKQNTFTTPLVWRDILNIHKQQNAQKMH
EKLSTDTQPLNYFNALSAVRDVLRENQDIYLVNEGANTLDNARNIIDMYKPRRRLDCGTW
GVMGIGMGYAIGASVTSGSPVVAIEGDSAFGFSGMEIETICRYNLPVTIVIFNNGGIYRG
DGVDLSGAGAPSPTDLLHHARYDKLMDAFRGVGYNVTTTDELRHALTTGIQSRKPTIINV
VIDPAAGTESGHITKLNPKQVAGN
>tr|A0A0P9BXJ3|A0A0P9BXJ3_VARPD Oxalyl-CoA decarboxylase OS=Variovorax paradoxus OX=34073 GN=APR47_06165 PE=3 SV=1
MSSVSTAKEAATTLDEAIKPKSRPANGAADDQQLVARALQQMTQEAPEAETTDGFHLVID
ALKLNDIDTIFALPGIPITDLTRMAQAEGMRVISFRHEQHAGNAAAAAGFLTQKPGICLT
VSAPGFLNGLTALANATTNCFPMILISGSSEREIVDLQQGDYEEMDQLAIAKPLCKAAFR
VLHAEDIGVGIARAIRSAVSGRPGGVYLDLPAKLFAQTMDAIKGRNSLIKVIDPAPRQIP
AADAVQRALDLLKGAKRPLILLGKGAAYAQADADIRALVEKTGIPYLPMSMAKGLLPDTH
AQSAAAARSYVLQEADVVLLVGARLNWLLSHGKGKTWGQDKGAKQFIQIDIAPTEIDSNV
AIAAPVIGDIGSCVAALLAGIDAKWAKPPTEWTGAIAERKDKNLSKMAATLAARPSPMNF
QSALSVIRDQVKARPDAIVVNEGANTLDFARSIVDMYEPRKRLDVGTWGIMGIGMGFAVA
AAVVTGKPVIAIEGDSAFGFSGMEVETICRYNLPICVIVFNNNGVYRGTDVNPSGTPDVA
PTVFVKNARYDKLMEAFGGVGVHATTADELQKALTEAVATGRPTLINAVIDETAGTESGR
ITSLNPATAKKK
>tr|A0A0Q2MNY8|A0A0Q2MNY8_MYCGO Oxalyl-CoA decarboxylase OS=Mycobacterium gordonae OX=1778 GN=AO501_06755 PE=3 SV=1
MTEPLTDGFHLVVDALKANDVETIYGVVGIPITDLARTAQDAGIRYLGFRHEGSAGNAAA
AAGFLTRRPGVCLTTSGPGFLNGLPALANATTNCFPMIQISGSSGRAVVDLQRGDYQDID
QLNAARPFVKAAYRIARVEDIGRGVARAIRTALSGRPGGVYLDIPGEVLGQAMDVAAGAA
SVWRVVDPAPRQLPAPDAVERALELLAAAQRPLIVLGKGAAYAQADRVIRDFVESTGLPY
LPMSMAKGLLPDSHPQSAAAARSLAIARADVVLLVGARLNWLLGHGDSPQWAPDSKFIQI
DIAATEFDSNQPIEAPLAGDIESVVSALRDGLATHPISASQSWNAELAERKARNDAKLSE
RLAEDPHPMRFYNALRAIRTVLQRNPDVYVVNEGANALDLARNVIDMELPRHRLDTGTWG
VMGIGMGYAIAAAVETGRPVVAIEGDSAFGFSGMEIETICRYRLPVTVVILNNGGVYRGD
ESVPGADPAPTVLNSGARHELLAEAFGGKGYHVTTPTELQATLSEALASGAPALIDCQLD
PAAGVESGHLASLNPKSAARS
>tr|A0A0Q3YTU4|A0A0Q3YTU4_MYCTX Putative oxalyl-CoA decarboxylase OS=Mycobacterium tuberculosis OX=1773 GN=oxc PE=3 SV=1
MLTDGCHLVVDALKANDVDTIYGVVGIPITDLARAAQASGIRYIGFRHEASAGNAAAAAG
FLTARPGVCLTTSGPGFLNGLPALANATTNCFPMIQISGSSSRPMVDLQRGDYQDLDQLN
AARPFVKAAYRIGQVQDIGRGVARAIRTATSGRPGGVYLDIPGDVLGQAVEASAASGAIW
RPVDPAPRLLPAPEAIDRALDVLAQAQRPLLVLGKGAAYAQADNVIREFVEHTGIPFLPM
SMAKGLLPDSHPQSAAAARSLAMARADVVLLVGARLNWLLGNGESPQWSADAKFIQVDIE
ASEFDSNRPIVAPLTGDIGSVMSALLEAAADRSSVASAAWTGELADRKARNSAKMRRRLA
DDHHPMRFYNALGAIRSVLQRNPDVYVVNEGANALDLARNIIDMHLPRHRLDSGTWGVMG
IGMGYAIAAAVETGRPVVAIEGDSAFGFSGMEFETICRYRLPVTVVILNNGGVYRGDEAT
IFRSAAPVWRHDPAPTVLNAHARHELIAEAFGGKGYHVSTPTELESALTDALASNGPSLI
DCELDPADGVESGHLAKLNTTSAATPAISGDG
>tr|A0A0Q4T4A2|A0A0Q4T4A2_9RHIZ Oxalyl-CoA decarboxylase OS=Methylobacterium sp. Leaf85 OX=1736241 GN=ASF08_11000 PE=3 SV=1
MSALAQRIDVDVSAEPELTDGFHLVIDALKLNDIHTIYGVPGIPITDLGRLAQAAGMRVI
SFRHEQHAGNAAAIAGFLTKKPGICLTVSAPGFLNGLTALANATTNCFPMILISGSSERE
IVDLQQGDYEEMDQLAIAKPLCKAAFRVLHAADIGIAVARAIRAAVSGRPGGVYLDLPAK
LFSQVMEAEAGAKSLVKVIDAAPAQLPAPSAIKRALDVLKSAKRPLIVLGKGAAYAQADD
EVRALVETSGIPYVPMSMAKGLLPDTHPQSAGAARSLVLKEADVVLLLGARLNWLLSHGK
GKTWGAPGSKKFIQIDIEPKEMDSNVEIVAPIVGDIGSCVSALLDGMKGDWQAPPTSWTD
AISAKKEENLGKMASKLRKNSTPMDFHGALGALKTIIAERPDAILVNEGANTLDLARGII
DMYQPRKRLDVGTWGIMGIGMGFAIAAAVETGKPVLAVEGDSAFGFSGMEVETICRYNLP
VCIVVFNNNGIYRGTDTDPTGRDPGTTVFVRDSRYDKMMEAFGGVGANATTPDELSQAVN
AAMDSGRPTLINAVIDPQAGTESGNIGSLNPQSAVKKKK
>tr|A0A0Q4V0Y4|A0A0Q4V0Y4_9RHIZ Oxalyl-CoA decarboxylase OS=Methylobacterium sp. Leaf86 OX=1736242 GN=ASF24_03255 PE=3 SV=1
MSALAQRIDVDVSAEPELTDGFHLVIDALKLNDINTIYGVPGIPITDLGRLAQAAGMRVI
SFRHEQHAGNAAAIAGFLTKKPGICLTVSAPGFLNGLTALANATTNCFPMILISGSSERE
IVDLQQGDYEEMDQLAIAKPLCKAAFRVLHAADIGIAVARAIRAAVSGRPGGVYLDLPAK
LFSQVMEADAGTKSLVKVIDAAPAQLPAPSAIKRALDVLKSAKRPLIVLGKGAAYAQADD
EVRALVETSGIPYVPMSMAKGLLPDTHPQSAGAARSLVLKEADVVLLVGARLNWLLSHGK
GKTWGAPGSKKFIQIDIEPKEMDSNVEIVAPVVGDIGSCVTALLDGMKGDWQAPPASWTD
AISAKKEENLAKMASKLRKNSTPMDFHGALGALKTIIAERPDAILVNEGANTLDLARGII
DMYQPRKRLDVGTWGIMGIGMGFAIAAAVETGKPVLAVEGDSAFGFSGMEVETICRYNLP
VCIVVFNNNGIYRGTDTDPTGRDPGTTVFVRDSRYDKMMEAFGGVGVNATTPDELSQAVN
AAMDSGRPTLINAVIDPEAGTESGNIGSLNPQSAVKKKK
>tr|A0A0Q4WHN4|A0A0Q4WHN4_9RHIZ Oxalyl-CoA decarboxylase OS=Methylobacterium sp. Leaf91 OX=1736247 GN=ASF32_06055 PE=3 SV=1
MSALAQRIDVDVSAEPELTDGFHLVIDALKLNDINTIYGVPGIPITDLGRLAQAAGMRVI
SFRHEQHAGNAAAIAGFLTKKPGICLTVSAPGFLNGLTALANATTNCFPMILISGSSERE
IVDLQQGDYEEMDQLAIAKPLCKAAFRVLHAADIGIAVARAIRAAVSGRPGGVYLDLPAK
LFSQVMEADAGTKSLVKVIDAAPAQLPAPSAIKRALDVLKSAKRPLIVLGKGAAYAQADD
EVRALVETSGIPYVPMSMAKGLLPDTHPQSAGAARSLVLKEADVVLLVGARLNWLLSHGK
GKTWGAPGSKKFIQIDIEPKEMDSNVEIVAPVVGDIGSCVTALLDGMKGDWQAPPASWTD
AISAKKEENLAKMASKLRKNSTPMDFHGALGALKTIIAERPDAILVNEGANTLDLARGII
DMYQPRKRLDVGTWGIMGIGMGFAIAAAVETGKPVLAVEGDSAFGFSGMEVETICRYNLP
VCIVVFNNNGIYRGTDTDPTGRDPGTTVFVRDSRYDKMMEAFGGVGVNATTPDELSQAVN
AAMDSGRPTLINAVIDPEAGTESGNIGSLNPQSAVKKKK
>tr|A0A0Q4WP05|A0A0Q4WP05_9RHIZ Oxalyl-CoA decarboxylase OS=Methylobacterium sp. Leaf90 OX=1736246 GN=ASF36_20650 PE=3 SV=1
MTVQAQNIDAITAGAMPHEEPELTDGFHLVIDALKLNGIETIYNVPGIPITDLGRLAQAE
GLRVISFRHEQNAGNAAAIAGFLTKKPGICLTVSAPGFLNGLTALANATTNCFPMILISG
SSEREIVDLQQGDYEEMDQLAIAKPLCKAAFRVLHAADIGIGVARAIRAAVSGRPGGVYL
DLPAKLFSQVIDADLGARSLVKVIDAAPAQLPAPAAIARALDVLKLAERPLIILGKGAAY
AQADEAVRALVEESGIPYVPMSMAKGLLPDTHPLSAGAARSTALKDSDVVLLVGARLNWL
LSHGKGKTWGEPGSKRFIQIDIEPREMDSNVEIVAPVVGDIGSCVEALLDGIRKDWKGAP
SNWLETLRGKREANIAKMAPKLMKNSSPMCFHSALGALRTVIKERPDAILVNEGANTLDL
ARGIIDMYQPRKRLDVGTWGVMGIGMGFAVAAAVETGKPVLAVEGDSAFGFSGMEVETIC
RYELPVCIVIFNNNGIYRGTDTDPTGRDPGTTVFVKNSRYDKMMEAFGGVGVNVTTPDEL
KRAVDEAMNSGKPTLINAEIDPAAGSESGNIGSLNPQSTLKKK
>tr|A0A0Q4XF80|A0A0Q4XF80_9RHIZ Oxalyl-CoA decarboxylase OS=Methylobacterium sp. Leaf99 OX=1736251 GN=ASF28_03950 PE=3 SV=1
MSAALAPSLVDDHSAVEPEITDGFHLVIDALKLNDITTIYGVPGIPITDLGRLAQAAGMR
VISFRHEQHAGNAAAIAGFLTQKPGICLTVSAPGFLNGLTALANATTNCFPMILISGSSE
REIVDLQQGDYEEMDQLAIAKPLCKAAFRVLHAADIGIAVARAIRAAVSGRPGGVYLDLP
AKLFSQTMDAEAGAKSLVKVIDAAPAQLPAPDAVKRALDVLRQAKRPLIVLGKGAAYAQA
DDAIRDLVERSGIPYVPMSMAKGLLPDTHAQSAGAARSLVLKDADVVLLVGARLNWLLSH
GKGKTWGAPGSKKFIQIDIEPREMDSNVEIVAPVVGDIASCVAALLDGMGKDWAAPPAAW
TDAIQAKRDENLAKMANKLRKNAAPMDFHGALGALKTIIAERPDAILVNEGANTLDLARG
IIDMHKPRKRLDVGTWGIMGIGMGYAIAAAVETGHPVLAVEGDSAFGFSGMEVETICRYE
LPICIVVFNNNGIYRGTDTDPTGRDPATTVFVRDARYDRMMEAFGGVGVSVTTPDELSQA
VNKAMDSGRPTLINAVIDPQAGTESGNIGSLNPQSTVRKKPA
>tr|A0A0Q4XUC2|A0A0Q4XUC2_9RHIZ Oxalyl-CoA decarboxylase OS=Methylobacterium sp. Leaf93 OX=1736249 GN=ASF26_20120 PE=3 SV=1
MSALAQRIDVDVSAEPELTDGFHLVIDALKLNDIHTIYGVPGIPITDLGRLAQAAGMRVI
SFRHEQHAGNAAAIAGFLTKKPGICLTVSAPGFLNGLTALANATTNCFPMILISGSSERE
IVDLQQGDYEEMDQLAIAKPLCKAAFRVLHAADIGIAVARAIRAAVSGRPGGVYLDLPAK
LFSQVMEAEAGAKSLVKVIDAAPAQLPAPSAIKRALDVLKSAKRPLIVLGKGAAYAQADD
EVRALVETSGIPYVPMSMAKGLLPDTHPQSAGAARSLVLKEADVVLLVGARLNWLLSHGK
GKTWGAPGSKKFIQIDIEPKEMDSNVEIVAPIVGDIGSCVTALLDGMKGDWHAPPTSWTD
AISAKKEENLAKMASKLRKNSTPMDFHGALGALKTIIAERPDAILVNEGANTLDLARGII
DMYQPRKRLDVGTWGIMGIGMGFAIAAAVETGKPVLAVEGDSAFGFSGMEVETICRYNLP
VCIVVFNNNGIYRGTDTDPTGRDPGTTVFVQDSRYDKMMEAFGGVGVNATTPDELSQAVN
AAMDSGRPTLINAVIDPQAGTESGNIGSLNPQSAVKKKK
>tr|A0A0Q4Z2U5|A0A0Q4Z2U5_9RHIZ Oxalyl-CoA decarboxylase OS=Methylobacterium sp. Leaf104 OX=1736254 GN=ASF49_14065 PE=3 SV=1
MDRTAGSESTQAVHDVATGVGVTSDHAGEQIDGFHLVIDALKLNGIDNIYGVPGIPITDL
GRLAQAAGMRVISFRHEQHAGNAAAIAGFLTKKPGICLTVSAPGFLNGLTALANATTNCF
PMILISGSSEREIVDLQQGDYEEMDQLAIAKPLCKAAFRVLHAADIGIAVARAIRAAVSG
RPGGVYLDLPAKLFSQVMDAEAGAKSLVKVIDAAPAQLPAPSAITRALDVLKGAKRPLIV
LGKGAAYAQADEEVRNLVERSGIPYVPMSMAKGLLPDTHPQSAGAARSLVLKEADVVLLV
GARLNWLLSHGKGKTWGAPGSKKFIQIDIEPKEMDSNVEIVAPVVGDIGSCVTALLDGMG
QNWQAPPAAWTDAIRTKKEENLAKMASKLKKNSAPMDFHGALGALRTIIKERPDAILVNE
GANTLDLARGIIDMYQPRKRLDVGTWGIMGIGMGFAVAAAVETGKAVLAVEGDSAFGFSG
MEVETICRYDLPVCIVVFNNNGIYRGTDTDPTGRDPGTTVFVKDSRYDKMMEAFGGVGVH
VTTPDELSQAVNAAMDSGKPTLINAVIDPAAGTESGNIGSLNPTSTVVRKKTP
>tr|A0A0Q5C4N8|A0A0Q5C4N8_9RHIZ Oxalyl-CoA decarboxylase OS=Methylobacterium sp. Leaf125 OX=1736265 GN=ASF58_13240 PE=3 SV=1
MDRTAGSESTQAVHDVATGVGVTSDHAGEQIDGFHLVIDALKLNGIDNIYGVPGIPITDL
GRLAQAAGMRVISFRHEQHAGNAAAIAGFLTKKPGICLTVSAPGFLNGLTALANATTNCF
PMILISGSSEREIVDLQQGDYEEMDQLAIAKPLCKAAFRVLHAADIGIAVARAIRAAVSG
RPGGVYLDLPAKLFSQVMDAEAGAKSLVKVIDAAPAQLPAPSAITRALDVLKGAKRPLIV
LGKGAAYAQADEEVRNLVERSGIPYVPMSMAKGLLPDTHPQSAGAARSLVLKEADVVLLV
GARLNWLLSHGKGKTWGAPGSKKFIQIDIEPKEMDSNVEIVAPVVGDIGSCVTALLDGMG
QNWQAPPTAWTDAIRTKKEENLAKMASKLKKNSAPMDFHGALGALRTIIKERPDAILVNE
GANTLDLARGIIDMYQPRKRLDVGTWGIMGIGMGFAVAAAVETGKPVLAVEGDSAFGFSG
MEVETICRYDLPVCIVVFNNNGIYRGTDTDPTGRDPGTTVFVKDSRYDKMMEAFGGVGVH
VTTPDELSQAVNAAMDSGKPTLINAVIDPAAGTESGNIGSLNPTSTVVRKKIA
>tr|A0A0Q5CCQ4|A0A0Q5CCQ4_9RHIZ Oxalyl-CoA decarboxylase OS=Methylobacterium sp. Leaf123 OX=1736264 GN=ASF53_22775 PE=3 SV=1
MTVQAQNIDAITAGAVPHEEPALTDGFHLVIDALKLNGIETIYNVPGIPITDLGRLAQAE
GLRVISFRHEQNAGNAAAIAGFLTKKPGICLTVSAPGFLNGLTALANATTNCFPMILISG
SSEREIVDLQQGDYEEMDQLAIAKPLCKAAFRVLHAADIGIGVARAIRAAVSGRPGGVYL
DLPAKLFSQVIDGALGAKSLVKVIDAAPAQLPAPASVARALDLLKSAERPLIILGKGAAY
AQADEAVRALVEESGIPYVPMSMAKGLLPDTHPLSAGAARSTALKDSDVVVLIGARLNWL
LSHGKGKTWGEPGSKRFIQIDIEPREMDSNVEIAAPMVGDIGSCVEALLAGIRQDWKGAP
AGWLETLRSKREANIAKMAPKLMKNTAPMDFHSALGALRTVIKERPDAILVNEGANTLDL
ARGIIDMYQPRKRLDVGTWGVMGIGMGFAVAAAVETGKPVLAVEGDSAFGFSGMEVETIC
RYELPVCIVIFNNNGIYRGTDTDPTGRDPGTTVFVKNSRYDKMMEAFGGVGVNVTTPDEL
KRAVDAAMDSGKPTLINAEIDPTAGSESGNIGSLNPQSTLKKKGA
>tr|A0A0Q5NVL1|A0A0Q5NVL1_9BURK Oxalyl-CoA decarboxylase OS=Burkholderia sp. Leaf177 OX=1736287 GN=ASG35_10805 PE=3 SV=1
MAEVVSNPQSATASDTQVEKKAETTDGFHLVIDALKLNDIHTIFGLVGIPITDLARLAQA
EGMRFIGFRHEQHAGNAAAIAGYMTKKPGICLTVSAPGFLNGLTALANATTNCFPMILIS
GSSEREIVDLQQGDYEEMDQLNAAKPYAKAAYRVLHAEDIGVGIARAIRAAVSGRPGGVY
LDLPAKLLAQTIDAVKAQQSLIKVVDAAPSQIPAPDSVKRAIDVLKGAKRPLILLGKGAA
YAQADAEIRAFVEKSGIPYLPMSMAKGLLPDTHEQSASAARSFVLQEADVVVLIGARLNW
LLSHGKGKTWGAVPKKFIQIDISPTEIDSNVAIAAPVIGDIGSCVSALLNEIQSGGFTKP
SVEWTGAITERKSKNLAKMAATLEQNPSPMNFHSALRAIRDVLKTRPDINVVNEGANTLD
YARSIIDMYEPRKRFDSGTWGIMGIGMGFAIGAAVTSGKPVVAIEGDSAFGFSGMELETI
CRYDLPVVTIVFNNNGVYRGTDVNPTGGKDVAPTVFVKGARYDKMIEAFGGVGFNAETPE
ELTKALLEGIASGKPTLINAVIDEAAGTESGRLTNLNPQSAAMKK
>tr|A0A0Q5YQW4|A0A0Q5YQW4_9BRAD Oxalyl-CoA decarboxylase OS=Bradyrhizobium sp. Leaf396 OX=1736363 GN=ASG57_08780 PE=3 SV=1
MLNTATKSEAPGTEQELTDGFHLVIDALKLNGINTIYNVPGIPITDLGRMAQAAGIRVIS
FRHEQNAGYAAGIAGYLTKKPGVCLTVSAPGFLNGLTALAHATTNCYPMILVSGSSEREI
VDLQQGDYEEMDQLAIAKPLCKAAYRVLHAQDIGIGFARAIRAAVSGRPGGVYLDLPAKL
FGQVMNAEAGQKSLVKVIDAAPAQIPSPASVKRALDVLRSAKRPLIILGKGAAYAQADEE
IKSFVEKSGVPFLPMSMAKGLLPDTHPQCAGAARSTVLKDSDVVMLIGARLNWLLSHGKG
KSWGEAPKKFIQVDIEPKEMDSNVEIVAPVVGDIGSVVSAFNQALASGWTAPPAEWTKAI
SAKREENVAKMAPKLMNNKSPMDYHGALGVLKNVIKEYPEAILVNEGANTLDLARGVIDM
YRPRKRLDVGTWGVMGIGMGQAIAAALETGHPVLAVEGDSAFGFSGMEIETICRYNLPIC
VVIFNNDGIYRGTDVNSANADPATTVFVKGARYDKMMEAFGGVGVNATSPDELKRAVNEA
MKSGKPTLINAVIDPAAGSESGRIGNLNPQSVLQKKK
>tr|A0A0Q5ZUM3|A0A0Q5ZUM3_9RHIZ Oxalyl-CoA decarboxylase OS=Methylobacterium sp. Leaf399 OX=1736364 GN=ASG40_16505 PE=3 SV=1
MTPEPELTDGFHLVIDALKLNDITTIYGVPGIPITDLGRLAQAAGMRVISFRHEQHAGNA
AAIAGYLTKKPGICLTVSAPGFLNGLTALANATTNCFPMILISGSSEREIVDLQQGDYEE
MDQLAIAKPLCKAAFRVLHAADIGIAVARAIRAAVSGRPGGVYLDLPAKLFSQVMEAEAG
AKSLVKVIDAAPAQLPAPSAIARALDVLKSAKRPLIVLGKGAAYAQADEAIRTLVETSGI
PYVPMSMAKGLLPDTHAQSAGAARSLVLKDADVVLLIGARLNWLLSHGKGKTWGAPGSKK
FIQIDIEPKEMDSNVEIVAPVVGDIESCVEALLKGMGKDWAAPPAAWTDAITAKKEENLS
KMAGKLRKNAAPMDFHGALGALRTVIKERPDAILVNEGANTLDLARGIIDMYQPRKRLDV
GTWGIMGIGMGFAVAAAVETGKPVLAVEGDSAFGFSGMEVETICRYDLPVCIVVFNNNGI
YRGTDTDPTGRDPATTVFVKDSRYDKMMEAFGGVGVNVTTPDELLRAVNTAMDSGKPTLI
NAVIDPQAGTESGNIGSLNPQSVVKKK
>tr|A0A0Q6BXL8|A0A0Q6BXL8_9RHIZ Oxalyl-CoA decarboxylase OS=Methylobacterium sp. Leaf456 OX=1736382 GN=ASG52_13360 PE=3 SV=1
MTVQAQNIDAITAGAMPHEEAELTDGFHLVIDALKLNGIETIYNVPGIPITDLGRLAQAE
GLRVVSFRHEQNAGNAAAIAGFLTKKPGICLTVSAPGFLNGLTALANATTNCFPMILISG
SSEREIVDLQQGDYEEMDQLAIAKPLCKAAFRVLHAADIGIGVARAIRAAVSGRPGGVYL
DLPAKLFSQVIDASLGAKSLVKVIDAAPAQLPAPSAVARALDLLKTAERPLIVLGKGAAY
AQADEAVRALVEESGIPYVPMSMAKGLLPDTHPLSAGAARSTALKDSDVVVLVGARLNWL
LSHGKGKTWGEPGSKRFIQIDIEPREMDSNVEIAAPLVGDIGSCVEALLAGIRKDWKGAP
QGWIETIRGKREANIAKMAPKLMKNSSPMCFHSALGALRTVIKERPDAILVNEGANTLDL
ARGIIDMYQPRKRLDVGTWGVMGIGMGFAVAAAVETGKPVLAVEGDSAFGFSGMEVETIC
RYDLPVCIVIFNNNGIYRGTDTDPTGRDPGTTVFVKDSRYDKMMEAFGGVGVNVTTPDEL
KRAVDAAMDSGKPTLINAVIDPAAGSESGNIGSLNPQSTLKKKTA
>tr|A0A0Q6MY37|A0A0Q6MY37_9BURK Oxalyl-CoA decarboxylase OS=Variovorax sp. Root318D1 OX=1736513 GN=ASC78_06115 PE=3 SV=1
MSSVRTDKEASTTLDDALKPKNRAAEGEAVVVALKHPTEEAVAAHDATIDGFHLVIDALK
LNDIDTIFGLPGIPITDLTRMAQAEGLRVISFRHEQHAGNAAAAAGFLTQKPGICLTVSA
PGFLNGLTALANATTNCFPMILISGSSEREIVDLQQGDYEEMDQLAIAKPLCKAAFRVLH
AEDIGVGIARAIRSALSGRPGGVYLDLPAKLFAQTMNAEAGRRSLIKVIDPAPRQIPAPD
AVNRALDLLKGAKKPLILLGKGAAYAQADADIRAFIEKTGIPYLPMSMAKGLLPDTHAQS
AAAARSYVLQEADVVMLVGARLNWLLSHGKGKTWGQEKGAKQFIQIDIAPTEIDSNVAIA
APVIGDIGSCVAALLAGVDSKWAKPPAEWTGAIAERKDKNLSKMAVTLAARPSPMNFHSA
LSVIRDQVKARPDAIVVNEGANTLDFARSIVDMYEPRKRLDVGTWGIMGIGMGFAVAAAV
VTDKPVIAIEGDSAFGFSGMEVETICRYNLPICIVVFNNNGVYRGTDVNPSGTPDVAPTV
FVKNARYDKLMEAFGGVGVNATTADELQKALAEAVASRRPTLINAVIDETAGTESGRITS
LNPSTAKKKQQQ
>tr|A0A0Q6W4J7|A0A0Q6W4J7_9BURK Oxalyl-CoA decarboxylase OS=Massilia sp. Root351 OX=1736522 GN=ASD15_05295 PE=3 SV=1
MTTNSTQSDETTDGFHLVVDALKHNDIDTIFGLVGIPITDLARLAQAEGMRFIGFRHEQH
AGNAAAIAGYMTQKPGICLTVSAPGFLNGLTALANATTNCFPMILISGSSEREIVDLQQG
DYEEMDQLNAAKPYAKASYRINKAEDIGIGVARAIRAAVSGRPGGVYLDLPAQLLAQVID
AEHGRRSLVKVVDAAPRQIPAPDAVQRALSLLQGAKKPLILLGKGAAYAQADADIRAFVE
ESGIPYLPMSMAKGLLPDTHAQSASAARSYVLAEADVVVLIGARLNWLLAHGKGKTWGVP
KQFIQIDISPTEIDSNVAIAAPVIGDIGSCVTALLEGIRSGGHGKPDPAWTGSIAERKDK
NLTKMAAMLAQNPSPMNFHSALRSIRDVLKTRPDINVVNEGANTLDFARSIIDMYEPRKR
FDSGTWGIMGIGMGFAIGAAVTSGKPVVAIEGDSAFGFSGMELETICRYELPVTTIIFNN
NGVYRGTDVNPTGGKDVAPTVFVKNARYDKMIEAFGGIGYHVTTPEEMTKALTEAIAAGK
PALINAVIDETAGTESGRLTNLNPSTAGKK
>tr|A0A0Q6XZB4|A0A0Q6XZB4_9ACTN Oxalyl-CoA decarboxylase OS=Streptomyces sp. Root369 OX=1736523 GN=ASD08_40830 PE=3 SV=1
MTAPSTLETAAAADVPTELTDGYHLVVDALRMNDVDTIYGVVGIPITDLARLAQAQGIRY
IGFRHESNAGHAAAIAGYLNKKPGVALTVSAPGFLNGLVALANATTNCFPMVQISGSSER
HLVDLKQGDYEEMDQLAAAQPFVKAAYRVSRVEDIGRGIARALRTAISGRPGGVYLDIPA
AVLGAIMPKAEGDRTLSRLVDPAPRQLPAPEAVDRAIELLASAERPLVVVGKGAAYAQAD
AKVRQFIESTGIPYVPMSMAKGLLPDDHPQSAATARSLALKKADVVMLIGARLNWLLGHG
QAGWNPDARFVQIDIDPKEMDSNQPISAPLVGDIESVLDALAERTKPGQITAPSAWREEL
GARSAQNVAKMAKRLEADPHPMQFMGALKAVRDVVHAHPETYIVNEGANALDIARNVIDM
HVPRHRLDSGTWGVMGIGMGYAIAAAVESGAPVVAIEGDSAFGFSGIEIETICRYKLPVV
TVIMNNGGVYRGDDTNPYDDAPSPTTLMSAARHDLLIEAFGGKGYRATTPAEVTAALTEA
LASGGPALIDCVIDPSAGTESGHISHLNPKGITVGNITPAKK
>tr|A0A0Q6ZHB3|A0A0Q6ZHB3_9BRAD Oxalyl-CoA decarboxylase OS=Afipia sp. Root123D2 OX=1736436 GN=ASC80_09140 PE=3 SV=1
MSVTAVAQSVGASTAGAEQELTDGFHLIIDALKLNGVETIYGVPGIPITDFGRMAQGAGI
RIISFRHEQNAGNAAAIAGFLTKKPGICLTVSAPGFLNGLTALANATTNCFPMILISGSS
EREIVDLQQGDYEEMDQLAIAKPLCKAAFRVLHAADIGIGVARAIRAAVSGRPGGVYLDL
PAKLFGQVMNADAGQKSLVKVIDAAPAQIPAPAAVKRALDVLKSAKRPLIILGKGAAYAQ
ADDAVRALVEKSGIPFLPMSMAKGLLPDTHPQCAGAARSTALKDADVVMLVGARLNWLLS
HGKGKTWGDAPKKFIQIDIEPKEMDSNVEIVAPLVGDIGSCVSALLDGMGDKWPAAPSDW
TGAIKTKREENVAKMAPKLMKNTAPMDFHGALGALRTVVKERPDAILVNEGANTLDLARG
VIDMYQPRKRLDVGTWGVMGIGMGFAIAAAIETGKPVLAVEGDSAFGFSGMEVETICRYD
LPVCIVIFNNNGIYRGTDLNTSGGADPATTMFVKGARYDKMMEAFGGVGVNVTTPDELKR
AVDAAMDSGTPTLINAVIDPAAGTESGRIGNLNPQSVVGKKK
>tr|A0A0Q7BT06|A0A0Q7BT06_9BURK Oxalyl-CoA decarboxylase OS=Variovorax sp. Root411 OX=1736530 GN=ASC92_17755 PE=3 SV=1
MSSVRTEKEAATTLDDALKPTVVRALKGGTAEDNAPAAETIDGFHLVIDALKLNDIDTIF
GLPGIPITDLTRMAQAEGLRVISFRHEQHAGNAAAAAGFLTQKPGICLTVSAPGFLNGLT
ALANATTNCFPMILISGSSEREIVDLQQGDYEEMDQLAIAKPLCKAAFRVLHAEDIGVGI
ARAIRSALSGRPGGVYLDLPAKLFAQTMDAAAGKKSLIKVIDPAPRQIPAPDAVKRALDL
LKGAKRPLILLGKGAAYAQADADIRALVEKTGIPYLPMSMAKGLLPDTHVQSAAAARSYV
LQEADVVLLVGARLNWLLSHGKGKTWAQDKGAKKFIQIDIAPTEIDSNVAIEAPVIGDIG
SCVAALLAGIDAKWAKPPAEWTGAIAERKDKNLSKMAVTLAARPSPMNFQSALSVIRDQV
KARPDAIVVNEGANTLDFARSIVDMYEPRKRLDVGTWGIMGIGMGFSVAAAVVTGKPVIA
IEGDSAFGFSGMEVETICRYNLPVCVVVFNNNGVYRGTDVNPSGTADVAPTVFVKNARYD
KLMEAFGGVGVHATTADELQKALAEAVASGRPTLINAVIDETAGTESGRITSLNPSTAKK
K
>tr|A0A0Q7EQ44|A0A0Q7EQ44_9BURK Oxalyl-CoA decarboxylase OS=Massilia sp. Root418 OX=1736532 GN=ASC94_26715 PE=3 SV=1
MTNSTQSAEQTDGFHLVVDALKHNDIDTIFGLVGIPITDLARLAQAEGMRFIGFRHEQHA
GNAAAIAGYMTQKPGICLTVSAPGFLNGLTALANATTNCFPMILISGSSEREIVDLQQGD
YEEMDQLNAAKPYAKASYRINKAEDIGIGVARAIRAAVSGRPGGVYLDLPAQLLAQVIDA
EHGRRSLVKVVDPAPRQIPAPDAVQRALSLLKGAKKPLILLGKGAAYAQADADIRAFVEE
SGIPYLPMSMAKGLLPDTHAQSASAARSYVLAEADVVVLVGARLNWLLAHGKGKTWGAPK
QFIQIDISPTEIDSNVAIAAPVIGDIGSCVTALLDGIRSGGHGKPDPAWTGSIAERKDKN
LTKMAAMLAQNPSPMNFHSALRSIRDVLKTRPDINVVNEGANTLDFARSIIDMYEPRKRF
DSGTWGIMGIGMGFAIGAAVTSGKPVVAIEGDSAFGFSGMELETICRYELPVTTIIFNNN
GVYRGTDVNPTGGKDVAPTVFVKNARYDKMIEAFGGIGYHVTTPEEMTRALTEAIAAGKP
ALINAVIDETAGTESGRLTNLNPSTAGKK
>tr|A0A0Q7H7K8|A0A0Q7H7K8_9BURK Oxalyl-CoA decarboxylase OS=Variovorax sp. Root434 OX=1736536 GN=ASD05_10435 PE=3 SV=1
MSSVRTEKEAATTLEDALKPTNTRDADGEAVVRAFKGGATEDSAPAAETIDGFHLVIDAL
KLNDIDTIFGLPGIPITDLTRMAQAEGLRVISFRHEQHAGNAAAAAGFLTQKPGICLTVS
APGFLNGLTALANATTNCFPMILISGSSEREIVDLQQGDYEEMDQLAIAKPLCKAAFRVL
HAEDIGVGIARAIRAALSGRPGGVYLDLPAKLFAQTMDAVAGKKSLIKVVDPAPRQIPAP
DAVKRALDLLKGAKRPLILLGKGAAYAQADADIRALVEKTGIPYLPMSMAKGLLPDTHVQ
SAAAARSYVLQEADVVLLVGARLNWLLSHGKGKTWAQDKGAKQFIQIDIAPTEIDSNVAI
EAPVIGDIGSCVAALLAGIDAKWAKPPVEWTGAIAERKDKNLSKMAATLAARPSPMNFQS
ALSVIRDQVKARPDAIVVNEGANTLDFARSIVDMYEPRKRLDVGTWGIMGIGMGFSVAAA
VVTGKPVIAIEGDSAFGFSGMEVETICRYNLPVCVVVFNNNGVYRGTDVNPSGTADVAPT
VFVKNARYDKLMEAFGGVGVHATTADELQKALAEAVASGRPTLINAVIDETAGTESGRIT
SLNPSTAKKK
>tr|A0A0Q7U1V9|A0A0Q7U1V9_9RHIZ Oxalyl-CoA decarboxylase OS=Pseudolabrys sp. Root1462 OX=1736466 GN=ASD45_16280 PE=3 SV=1
MAEAAVKSAADTEQELTDGFNLIIDALKLNGIKTLYAVPGIPITDFLRMSQAEGLRVLSF
RHEQNAGYAASIAGFLTKQPGVCVTVSAPGFLNGLTALAHATTNCFPMILISGSSEREIV
DLQQGDYEEMDQLAIAKPLCKAAYRVLHAEDIGIGLARAIRAAVSGRPGGVYLDLPAKLF
GQVIDAEKGRKSLVKVIDPAPAQIPSPDAVKRALDVLKGAKRPLIILGKGAAYAQADDAV
KALVEKSGIPFLPMSMAKGLLPDTHPQCAGAARSTVLKDSDVVMLIGARLNWLLSHGKGK
NWGDAPKKFIQVDIEPKEMDSNVEIVAPVVGDIGSCVSALLDGMGSKWPAPPADWISAVS
KKREDNVAKMAPRLMNNNVPMDYHGALGVLKNIVKERPDAMLVNEGANTLDLARGIIDVY
KPRKRIDVGTWGIMGIGMGYAIAAAVETGNPVLCVEGDSAFGFSGMEIETICRYQLPVCI
VIFNNDGIYRGTDVNKASDDPATTVFVKGARYDKMIEAFGGVGINATSPDELKRAVNAAM
DSGKPTLINAVLDPGAGSESGRIGNLNPQSQLKKK
>tr|A0A0Q8ZQR5|A0A0Q8ZQR5_9MYCO Oxalyl-CoA decarboxylase OS=Mycobacterium sp. Root265 OX=1736504 GN=ASE48_10010 PE=3 SV=1
MNGTARTDGFHLLVAALQRNHVDTLYGVVGIPITDLARLAQASGIRYVGFRHESAAGHAA
GAAGFLTQKPGVLLTVSGPGFLNGMVALANATVNCFPMIHIAGSSDRAIVDLQRGDYEEL
DQLAAARQFAKAAFRINRAEDIGRGVARAIRVAVSGRPGGVYLDIPGSVLSEVVDAGTGR
RSLWEVVDPAPAQRPADSSVAAAVDLLASARRPLIVLGKGAAYARVEESVGAFVEQTGIP
FLPMSMAKGLLPDAHPASVAAARSLALAEADVVLLAGARLNWLLGHGEAPQWSPDAQFIQ
IDIDPTEFDSNQPITVPLAGDLGSVLDALARGAAQRDVRCPPQWRDRLAERRRTNDAKMA
ARLAEDPHPLRFHNAFGAIREVLAERPDVYLVNEGANTLDVGRNVLDMQLPRHRLDSGTW
GVMGVGLGYAIAAAVETGQPVVAVEGDSAFGFSGMEIETICRYQLPVCVVVLNNGGVYRG
DGNDPASTDPAPTVLAPRAHHEHLITAFGGVGQHVRTADELRAALTEALASGRPTLIDCE
LDVTAGTESGHLTNLNPRTDLAEANR
>tr|A0A0Q9GU95|A0A0Q9GU95_9BRAD Oxalyl-CoA decarboxylase OS=Bosea sp. Root381 OX=1736524 GN=ASE63_11605 PE=3 SV=1
MSAVVQSISSAAPEVERELTDGFNLIIDALKLNGLDTIYGVPGIPITDFGRMAQAAGIRV
LSFRHEQNAGYAASIAGFLTKKPGICLTVSAPGFLNGLTALAHATTNCFPMILISGSSER
EIVDLQQGDYEEMDQLAVAKPLCKAAFRVLHAQDIGIGLARAIRAAVSGRPGGVYLDLPA
KLFGQVMDAEAGAKSLVEVIDAAPAQLPAPDSIRRALDVLKGAKRPLIILGKGAAYAQAD
DAIRQFVEKSGIPFLPMSMAKGLLPDLHPQCAGAARSTVLKDSDVVMLIGARLNWLLSHG
KGKSWGDAPKKFIQIDIEPKEMDSNVEIVAPVVGDIGSCVDALLAGMGAAWAAPPTDWTG
AVAKKRDENVAKMAPRLMNNNVPMDYHGALGVLRTIIKERPDAILVNEGANTLDLARGII
DMYQPRKRLDVGTWGVMGIGMGYAVAAAVETGNPVLAVEGDSAFGFSGMEVETICRYQLP
VCVVIFNNNGIYRGTDVNSAGDDPATTVFVENARYDRMMEAFGGVGVNVVSPDELKRAVN
AAMDSRKPTLINAVIDPTAGSESGRIGNLNPQSALKKK
>tr|A0A0Q9IT82|A0A0Q9IT82_9BRAD Oxalyl-CoA decarboxylase OS=Bosea sp. Root483D1 OX=1736544 GN=ASE66_06215 PE=3 SV=1
MSAVVQSISSAAPETERELTDGFNLIIDALKLNELDTIYGVPGIPITDFGRMAQAAGIRV
LSFRHEQNAGYAASIAGFLTKKPGICLTVSAPGFLNGLTALAHATTNCFPMILISGSSER
EIVDLQQGDYEEMDQLAVAKPLCKAAFRVLHAQDIGIGLARAIRAAVSGRPGGVYLDLPA
KLFGQVMDAEAGRKSLVKVIDAAPAQLPAPDSIQRALDVLKGAKRPLIILGKGAAYAQAD
DAIRQFVEKSGVPFLPMSMAKGLLPDLHPQCAGAARSTVLKDSDVVMLIGARLNWLLSHG
KGKSWGDAPKQFIQIDIEPKEMDSNVEIVAPVVGDIGSCVSALLAGMGGGWPAAPADWTA
SVAKKRDENIAKMAPRLMNNNVPMDYHGALGVLRTIIKERPDAILINEGANTLDLARGVI
DMHQPRKRLDVGTWGVMGIGMGYAVAAAVETGKPVLAVEGDSAFGFSGMEVETICRYDLP
ICIVIFNNNGIYRGTDVNSAGDDPATTVFVKDARYDRMMEAFGGVGVNATSPDELKRAVN
AAMDSGKPTLINAVIDPTAGSESGRIGNLNPQSALKKK
>tr|A0A0R0LSW9|A0A0R0LSW9_9PROT Oxalyl-CoA decarboxylase OS=Ferrovum sp. JA12 OX=1356299 GN=oxc PE=3 SV=1
MKMIPEAVVTNIKGQVSADNDELIDGFHLVIQALQLNDIHTIYGVPGIPITDLARQAQAQ
GIRVISFRHEQHAGNAAAIAGFLNAKPGVCLTVSAPGFLNGLTALANATTNCFPMILISG
SSEREVVDLAQGDYEEMDQLAIAKPLCKSAFRILHIEDVGVGIARALRAALSGRPGGVYL
DLPGKLLIQTMDKEAARKSLIKVVDPAPKQIPDHTALARAIHLLQSAQRPLIVLGKGAAY
ARCDEEIKRLIETTGIPYLPMSMAKGILPDDHPQSAQAARSYVLPEADVVLLIGARLNWL
LSHGKGKTWGGSSLKEWGGQRFIQIDIAATEMDSNVAIEAPLVGDIESCVKGLLAHIDTN
WPTPPTAWLNAVQEKKNKNIQKMADTLANNPTPMTFHSALRVVRDIVKENPQIILVNEGA
NALDFTRSIVNMYQPRKRLDVGTWGVMGIGMGFSVAAAIETGEQVIAIEGDSAFGFSGME
VETICRYQLPICVIVLNNNGVYRGTDVNAGGGSDVAPTVFVKDARYEKLMEAFGGVGAYV
KTPEELMQAIQRAVTSKAPTLINAIIDEAAGTESGRIANLNPTANLKT
>tr|A0A0R0MN77|A0A0R0MN77_9BURK Oxalyl-CoA decarboxylase OS=Curvibacter sp. PAE-UM OX=1714344 GN=AO057_12545 PE=3 SV=1
MSNDAQSRELTDGFHLVIDALKLNGITNIYGLPGIPVTDLTRMMQEEGLRVISFRHEQNA
GNAAAIAGFMTGKPGVCLTVSAPGFLNGLTALANATTNCFPMILISGSSEREIVDLQQGD
YEEMDQLAIAKPLCKAAFRVLNAEDIGVGIARAIRSAVSGRPGGVYLDLPAKLFGQAMDA
AAGKASLIKVVDPAPRQIPAPDAVKRALDLLKGAKKPLILLGKGAAYAQADADIKTLVEK
SGIPYLPMSMAKGILPDTHEQCASAARSFVLPEADVVMLVGARLNWLLSHGKGKTWGGKD
HKNAGGQKFIQIDISPTEADSNVAIDAPLVGDIGSCVSALLTGMGANWAKPPAEWTGAVA
ERKNKNVAKMAETLAKDPSPMNYHSSLNVVRDIIKANPDAILVNEGANALDFTRSIVDMY
KPRKRLDVGTWGVMGIGMGFAVAAAVESGQPVIAIEGDSAFGFSGMEVETICRYNLPVCI
VIMNNNGVYRGDELARGGSSDPSPLVFVKGARYDKLMEAFGGVGVQASTPAELRRAMEEA
IKSRKPTLINAIIDEKAGTESGRITSLNPTSAATKKH
>tr|A0A0R1HA15|A0A0R1HA15_LACAM Oxalyl-CoA decarboxylase OS=Lactobacillus amylovorus DSM 20531 OX=1423723 GN=FC63_GL000506 PE=3 SV=1
MISGSSDRHIIDLDRGDYEGLDQYNVAKPFCKAAYRVDRAEDMGLAVARAVRTAVSGRPG
GVYLDLPAATVSDTVAQKSDANIYKVVDPAPKQLPSDEAINRAVELLNNAKHPVLLLGKG
AAYAQAEDEIRELVTKTNIPFLPMSMAKGVVPDDSPASAASARSFTLGQADVVLLVGARL
NWMLSNGGSPLFSPDAKFIQVDIDATEFDSNRKIDAPLQGDIKSVMQKFNSAVIDAGVKA
PQDWLDQIKTESEKNNTKFAKRISASEAKPTLGYYSAIEPINDLLQKHPDTYIVSEGANT
LDIGRNLISMQKPRHRLDTGTWGVMGVGMGYAIATAVETGKPVIALEGDSAFGFDGMEME
TICRYHLPVIVVVVNNGGIYNGDVNVVPDQPGPTVLDHDAHYGDIAKAFGGDSYRVNNYT
EMKDALEKAYESGNPTIIDAQIPASMGKESGHIGNLNPKLDLSSLEEKENK
>tr|A0A0R1P755|A0A0R1P755_9LACO Oxalyl-CoA decarboxylase OS=Lactobacillus gallinarum DSM 10532 = JCM 2011 OX=1423748 GN=FC37_GL000580 PE=3 SV=1
MTQDISLTGASLLIDALQANGINNMYGVVCIPVTDLARLAELKSMKYYGFRREDAAAAAG
FLTGKPGVGLTVSAPGFLNGLTALAQATTNCFPLIMIPGSSDRHVIDLDRGDYEGLDQYN
VAKPFCKAAYRVDRAQDMGLAVARAIRTAVSGRPGGVYLDLPAATVADVVDKKEDAHIYE
VVDPAPKQMPSDDAIDRAVELLKNANHPVMILGKGSAYARSENEVRELVDKTRIPFLPMS
MAKGVVPDDSPSSAASARSLSLGQADVVLLIGARLNWMLFNGESPLFREDAKFIQVDIDP
TEFDSNRKIDAPLQGDIKSVLQKLVPAVEKAGVTAPQDWLDEIKAHSDENNAKFTKRIAD
SEAKPTLGFYSAIEPINDLMQKHPDTYIVSEGANTLDIGRNLIGMQKPRHRLDTGTWGVM
GGGLGYAIATAVETGKPVIALEGDSAFGFDGMEMETICRYHLPITVVIVNNGGIYNGDRN
VVKDQIGPTVLDHATHYAEISKAFGGDSYRVSNYAEMKDALEKAYESGNPSIIDAQIPES
MGKESGHIGNLNPQLGLSQLEEKDN
>tr|A0A0R1PAF9|A0A0R1PAF9_LACMC Oxalyl-CoA decarboxylase OS=Lactobacillus mucosae DSM 13345 OX=1423771 GN=FC47_GL001248 PE=3 SV=1
MANESMKTGADLLIDALQKNGLQNIYGVVGIPVTDFARLAQLRGMKYFGFRREDAAVDAA
AAAGYLTQKPGVALTVSAPGFLNGLTALAQATKNCFPLIMISGSSERHIIDLDQGDYEGL
DQYNVAKPFCKAAYRVDRAQDMGLAVARAVRTALSGRPGGVYLDLPANTIGQQIEVTDDS
DAGIYEVVDPAPKQAPSDEAINRAVEVIKGAKKPLIILGKGAAYAQSEKLVQKLVAETDI
PFLPMSMAKGLISDEDKHSAAAARSLSLSGADVVILIGARLNWMLSHGAAPTFNPNAKFV
QLEIEATEFDSNQKIDAPLQGDLNSILAKLVPALEKTGYQTPQAWLDEISAKTAENAAKF
AKRVEAGETNAKFGYYGTLEPIKEYFLKNPDTYLVSEGANTLDIGRNMIDMKLPRHRLDT
GTWGVMGVGLGYAIATAIETGKPVVALEGDSAFGFDGMEMETICRYHLPITVVIVNNGGI
YNGTDREVADQPGPTMLDATARYEYMAKAFGGDSYFVSSYQEMKVVFEQAVASKRPNIIN
VQIDPSMGKESGHIGNLNPKLDLKK
>tr|A0A0R1UI57|A0A0R1UI57_9LACO Oxalyl-CoA decarboxylase OS=Lactobacillus equigenerosi DSM 18793 = JCM 14505 OX=1423742 GN=FC21_GL000132 PE=3 SV=1
MEVNIMAENEMKSGAELLIDALQTNGLENMYGLVGIPVTDFARLAQLKGMKYFGFRREDA
AVDAAAIAGYLTQKPGVALTVSAPGFLNGLTALAQATKNCFPLIMISGSSERHIIDLDQG
DYEGLDQYNVAKPFCKKAYRVDRAEDMGLAVARAIRTAVSGRPGGVYLDLPADTIGQLVS
PDAVQPAIYPLVDPDPAQLPSSNAITRAVDVIKGAKKPLLILGKGAAYAQAEKQLQALVQ
QTDLPFLPMSMAKGLIPDGEAHSAAAARSLALKEADVVILVGARLNWMLSHGAAPTFNAD
AKFVQLDICADEFDSNQPIAAPVQGDLISSLELILSGLQATNFKTDAAWLTELNIKKNAN
IEKMAKRVADAKVNDKLGYYGVLAPINEYFAAHPETYLVSEGANTLDIGRNMIDMKLPRH
RLDTGTWGVMGIGLGYAIAAAVETGQPVVALEGDSAFGFDGMEMETICRYQLPVTVVVVN
NGGIYNGTDRQVADQPGPTMLDAKAHYEKIAEAFGGDSYFVTTADEMERIFNQAMASGRP
NLINVAIDPAMGKESGHIGNLNPKLALKK
>tr|A0A0R1UID8|A0A0R1UID8_9LACO Oxalyl-CoA decarboxylase OS=Lactobacillus kalixensis DSM 16043 OX=1423763 GN=FC46_GL001911 PE=3 SV=1
MEDNTAYSGADLLIDALQANGINNMYGIVGIPVTDFARLAEIKGMKFYGFRREDAAVDAA
AGAGFITGKPGVALTVSAPGFLNGLTALAQATENSFPLIMISGSSSRHIIDMGRGDYEGI
DQYNLAKPFCKAAYRVDRAQDMGLAVARAVRTAVSGRPGGVYLDLPAATISDTATKAEAN
IFEPVEPALAQYPSDAAINRAVSLLKNAKHPAIIIGKGAAYARSENELRELVDKTNIPFL
PMSMAKGVIPDNSVHTAASARSFTLSNADVIMLVGARLNWMLSNGEAPLFNPNTKFIQIE
IDATEFDSNRKIDAPLQGDIKSVLEKLVPAAEKAGVKAPQDWLDQVKAESDKNNAKFAKI
IEASHKSDTLGYFGAITPINEILQEHPDTYIVSEGANALDDGRNLVGMNLPRHRLDTGSW
GVMGVALGYGIAAAVETGRPVIAIEGDSGFGFDGMEVETICRYNLPITIVIINNGGIYNG
DRNPVKDQLGPTVLSHSARYEEIAKAFGGNGYRVNNYAEMKKALDEAYASKKPTVIDAQI
PVSMGKESGHIGNLNPELDLDPAKNK
>tr|A0A0R1Y2Z7|A0A0R1Y2Z7_9LACO Oxalyl-CoA decarboxylase OS=Lactobacillus intestinalis DSM 6629 OX=1423761 GN=FC44_GL000335 PE=3 SV=1
MVDDSLNRTGASLLIEALQKNGINNIYGIVGIPVTDLARLAELRGMKYYGFRREDAAVDA
AAAAGFLTQKPGVGLTVSAPGFLNGLTALAQATKNCFPLIMISGSSERHIIDLAQGDYEG
MDQYNRAKPFCKKAYRVDRAQDIGTAVARAVRTAVSGRPGGVYLDLPADTISQFDTETDQ
KDMGIYKVVDPAPKQEPSDEAVSRAVDIIKNAKKPLIILGKGAAYDRTEKQVQELVNKTD
IPFLPMSMAKGVVPDNDPHSAAAARSLSLKNADVVILIGARLNWMLSYGDAPEFNPNAKF
IQLDIDATQFDSSQKISAPLQGDLQSILAKLVPALTATGYKASSDWLDAIKADTEKNDAK
FAKRISAGETNPEFGYYGAIEPINEYFQKHPDTYLVSEGANTLDIGRDMIGMQLPRHRLD
TGTWGVMGVGMGYAIATAIETGKHVVALDGDSAFGFDGMETETMCRYHLPITVVIINNGG
IYNGVSNPVPNQLGPTTLDPTARYELMAKAFGGDYYFVSNYEEMKATFAKAVDSGRPNII
NVQIAPSMGKESGHIGNLNPTLNLKPLEEKEKNEDK
>tr|A0A0R1YAD8|A0A0R1YAD8_9LACO Oxalyl-CoA decarboxylase OS=Lactobacillus aviarius subsp. aviarius DSM 20655 OX=1423821 GN=FC33_GL000978 PE=3 SV=1
MSEQVTGAELLIEALKKNDLKNVYGVVGIPVTDLARMMQRSGMRYFGFRREDSAVNAAAA
SGFLTGKPGLALTVSAPGFLNGLVALGEATKNCFPVIMISGSSERHIIDLNRGDYEGLDQ
YNIAKPFCKAAYRVDRPEDMGLAVARAIRSAVSGRPGGVYLDLPADTIGALLDENIDPES
TLIKEDDPAPQQRPSVEAVDKAVEVLKNAKKPLIILGKGASIAHAENEVRDFIETTKIPY
LPMSMAKGLLPDDHESCVAAARSLSFSDADAIMLVGARLNWMLSHGEKFNSDAKLIQIDV
DANEIDSNKKIAAPLVGDMKSVFNELTPAVKKAGIKASQDWLDALKAKKDENFAKMQKRL
TTPRSPMGYYGALAPIKELIKKNPDTYLVSEGANTLDIGRNVIDIFKPRHRLDTGTWGVM
GVGLGYAIGTAIETGKKVVCVEGDSAFGFDGMEIETICRLHLPITIVVFNNGGIYNGAEK
DPAGSDPAPITLDAKGRYDKLAEAFGGLAYNVTTPEELDKALNEAFDAGKPAIINAVIDP
ALGKESGHIGNLNPKLGIKH
>tr|A0A0R2A0B5|A0A0R2A0B5_9LACO Oxalyl-CoA decarboxylase OS=Lactobacillus animalis KCTC 3501 = DSM 20602 OX=930942 GN=FC30_GL000584 PE=3 SV=1
MVDKSLSRTGASLLIDALQKNGINNLYGVVGIPITDLARLAELRGMKYYGFRREDSAVNA
AAAAGFLTKKPGVAMTVSAPGFLNGLTALAQATKNCFPLIMISGSSERHIIDLSQGDYEG
LDQYNVAKPFCKKAYRVDRAQDVGLAVARAIRTAVSGRPGGVYLDLPADTIAQLNEDLGE
KNMGVYKLVDPAPLQEPSDAAIARAVDIIKQAKKPLIILGKGAAYDRTEKQIQELIDKTN
IPFLPMSMAKGLVPDDSKHSAAAARSLSLKNADVVILVGARLNWMLSYGSAPQFNPNAKF
IQLDIEPTQFDSAQKISAPLQGDLTSILNKLVPALTATGYKVPSDWTEAIAQDTAKNDAK
FAKRIQAGETNPKFGYYGAIEPINEYFQDHPDTYLVSEGANTLDIGRDMIGMKLPRHRLD
TGTWGVMGVGMGYAIATAVETGKHVVVLAGDSAFGFDGMDVETICRYKLPITVVVINNGG
IYNGIDNVVPDQLGPTTLDPTGRYDLIAKAFGGDNYYVTNYQEMKDTFAKAVGSGRPSLI
NVQIDPSMGKESGHIGNLNPTLNLKPLEEAEQEKLDKE
>tr|A0A0R2DLY9|A0A0R2DLY9_9LACO Oxalyl-coa decarboxylase OS=Lactobacillus taiwanensis DSM 21401 OX=1423809 GN=FD18_GL000571 PE=3 SV=1
MVDDSLNRTGASLLIDALQKNGINNLYGVVGIPITDLARLAELRGMKYYGFRREDSAVNA
AAAAGFLTKNPGVAMTVSAPGFLNGLTALAQATKNCFPLIMISGSSERHIIDLSQGDYEG
LDQYNVAKPFCKKAYRVDRAQDVGLAVARAIRTAVSGRPGGVYLDLPADTIAQLNDDLGE
KNMGVYKLVDPAPLQEPSDDAINRAVDIIKQAKKPLIILGKGAAYDRTEKQVQELINKTD
IPFLPMSMAKGVVPDDDKHSASAARSLSLKGADVVILIGARLNWMLSYGNAPQFNPDAKF
IQLDIDATQFDSAQKISAPLQGDLTSILNKLVPALTATGYKTPSDWLDAIAQDTAKNDAK
FAKRIKAGETNPEFGYYGAIEPINDYFQEHPDTYLVSEGANTLDIGRDMIGMKLPRHRLD
TGTWGVMGVGMGYAIATAIETGKHVVALDGDSAFGFDGMDVETMCRYNLPITVVVINNGG
IYNGIDNVVPDQLGPTTLDPTARYDLIAKAFGGDNYYVTNYQEMKDTFATAVESGRPSII
NVQIDPSMGKESGHIGNLNPSLNLKPLEEAEQEKIDKE
>tr|A0A0R2KYZ0|A0A0R2KYZ0_LACAM Oxalyl-CoA decarboxylase OS=Lactobacillus amylovorus DSM 16698 OX=695563 GN=IV44_GL001959 PE=3 SV=1
MVDNTSLTGAALLIDALQANGLNNMYGVVGIPVTDFARLAELKGMKFYGFRREDSAVDAA
AAAGFITGKPGVALTVSAPGFLNGLTALAQATKNCFPLIMISGSSDRHIIDLDRGDYEGL
DQYNVAKPFCKAAYRVDRAEDMGLAVARAVRTAVSGRPGGVYLDLPAATVSDTVAQKSDA
NIYKVVDPAPKQLPSDEAINRAVELLNNAKHPVLLLGKGAAYAQAEDEIRELVAKTNIPF
LPMSMAKGVVPDDSPASAASARSFTLGQADVVLLVGARLNWMLSNGGSPLFSPDAKFIQV
DIDATEFDSNRKIDAPLQGDIKSVMQKFNSAVIDAGVKAPQDWLDQIKTESEKNNTKFAK
RISASEAKPTLGFYSAIEPINDLLQKHPDTYIVSEGANTLDIGRNLISMQKPRHRLDTGT
WGVMGVGMGYAIATAVETGKPVIALEGDSAFGFDGMEMETICRYHLPVIVVVVNNGGIYN
GDVNVVPDQPGPTVLDHDAHYGDIAKAFGGDSYRVNNYTEMKDALEKAYESGNPTIIDAQ
IPASMGKESGHIGNLNPKLDLSSLEEKENK
>tr|A0A0R2TUA7|A0A0R2TUA7_9RHOB Oxalyl-CoA decarboxylase OS=Rhodobacter sp. BACL10 MAG-120910-bin24 OX=1655597 GN=ABR89_00775 PE=3 SV=1
MNDNSTAPAATETQDLTDGFHLIIDALKLNGLNTIYGVPGIPITDFGRMAQAEGMRVIAF
RHEQNAGNAAAIAGYLTKKPGICLTVSAPGFLNGLTALAHATTNCWPMILISGSSEREIV
DLQQGDYEEMDQLAIAKTMCKAAYRVLHAEDIGIAVARAIRAAVSGRPGGVYLDLPAKLF
GQVMDAEKGRKSLVKVIDPAPRQLPAPEAVDRAVNLLKGAKKPLIILGKGASYAQADDDI
RAFVEKSGIPYLPMSMAKGLLPDDHPLSAGAARSMALQEADVVVMVGARLNWLLSHGKGK
QWGAPGSKKFIQIDIEPKEMDSNVEIAAPLVGDIGSVIEALLARIGSDWKVPSAEWTGAL
RAKVETNVGKMAAKLRNNNTPMDYHGALGALKTIIKERPDAILVNEGANTLDFARSIIDM
YKPRKRLDVGTWGVMGIGMGTAIAAAVETGLPVLAIEGDSAFGFSGMEVETICRYNLPVC
IVVFNNNGIYRGTDVNTNGSADVATTVFVKDARYDMMMQAFGGVGVNATTPDELARAVNE
AMDSGKPTLINAVIDPNAGTESGRIGNLNPQSVVQKK
>tr|A0A0R3BXP9|A0A0R3BXP9_9BRAD Oxalyl-CoA decarboxylase OS=Bradyrhizobium pachyrhizi OX=280333 GN=AOQ73_33730 PE=3 SV=1
MLNTATKSEAPGTEQELTDGFHLVIDALKLNGIDTIYGVPGIPITDLGRMAQAAGIRVLS
FRHEQNAGYAASIAGFLTKRPGVCLTVSAPGFLNGLTALAHATTNCFPMILVSGSSEREI
VDLQQGDYEEMDQLAIAKPLCKAAFRVLHAQDIGIGLARAIRAAVSGRPGGVYLDLPAKL
FSQVMNADAGQKSLVKVIDAAPEQIPSPSSVKRALDVLKSAKRPLIILGKGAAYAQADEA
IKNFVEKSGVPFLPMSMAKGLLPDLHPQCAGAARSTVLKEADVVMLIGARLNWLLSHGKG
KTWGEAPKKFIQVDIEPKEMDSNVEIVAPVVGDIGSCVSAFLDAMGANWTAAPTDWLSTI
AKKRDDNVAKMAPKLMSNASPMDYHGALGALRAIIAERPDTIFVNEGANTLDLARGVVDM
HKPRKRLDVGTWGVMGIGMGYSIAAAVETGLPVLAVEGDSAFGFSGMEIETICRYRLPIC
VVIFNNDGIYRGTDVNSAGDDPATTVFVKGSRYDKMMEAFGGVGVNATSPDELKRAVNAA
LDSGKPTLINAVIDPAAGSESGRIGNLNPQSVLQKKK
>tr|A0A0R3C217|A0A0R3C217_9BRAD Oxalyl-CoA decarboxylase OS=Bradyrhizobium yuanmingense OX=108015 GN=AOQ72_01700 PE=3 SV=1
MLNTATKSEAPGTEQELTDGFHLVIDALKLNGINTIYNVPGIPITDLGRMAQAAGIRVIS
FRHEQNAGYAAGIAGYLTKKPGVCLTVSAPGFLNGLTALAHATTNCYPMILVSGSSEREI
VDLQQGDYEEMDQLAIAKPLCKAAYRVLHAQDIGIGFARAIRAAVSGRPGGVYLDLPAKL
FGQVMNAEAGQKSLVKVIDAAPAQIPSPASVKRALDVLKSAKRPLIILGKGAAYAQADEE
IKSFVEKSGVPFLPMSMAKGLLPDTHPQCAGAARSTVLKDSDVVMLIGARLNWLLSHGKG
KSWGEAPKKFIQVDIEPKEMDSNVEIVAPVVGDIGSVVSAFNQAMGSSWTAPPAEWTNAV
SSKREENVAKMAPKLMNNKSPMDYHGALGVLKNVIKDYPEAILVNEGANTLDLARGVIDM
YKPRKRLDVGTWGVMGIGMGQAIAATLETGHPVLAVEGDSAFGFSGMEVETICRYNLPIC
VVIFNNDGIYRGTDVNGANSDPATTVFVKGARYDKMMEAFGGVGVNATSPDELKRAVNDA
MKSGKPTLINAVIDPAAGSESGRIGNLNPQSVLQKKK
>tr|A0A0R3E4T4|A0A0R3E4T4_9BRAD Oxalyl-CoA decarboxylase OS=Bradyrhizobium manausense OX=989370 GN=AOQ71_03930 PE=3 SV=1
MLNTATKSEAPGTEQELTDGFHLVIDALKLNGINTIYNVPGIPITDLGRMAQAAGIRVIS
FRHEQNAGYAAGIAGYLTKKPGVCLTVSAPGFLNGLTALAHATTNCYPMILVSGSSEREI
VDLQQGDYEEMDQLAIAKPLCKAAYRVLHAQDIGIGFARAIRAAVSGRPGGVYLDLPAKL
FGQVMNAEAGQKSLVKVIDAAPAQIPSPASVKRALDVLKSAKRPLIILGKGAAYAQADEE
IKSFVEKSGVPFLPMSMAKGLLPDTHPQCAGAARSTVLKDSDVVMLIGARLNWLLSHGKG
KSWGDQPKKFIQVDIEPKEMDSNVEIVAPVVGDIGSVVSAFNQAMGTGWTAPPAEWTKAV
SSKREENVAKMAPKLMNNKSPMDYHGALGVLKNVIKDHPEAILVNEGANTLDLARGVIDM
YRPRKRLDVGTWGVMGIGMGQAIAAALETGHPVLAVEGDSAFGFSGMEVETICRYNLPIC
VVIFNNDGIYRGTDVNGANSDPATTVFVKGARYDKMMEAFGGVGVNATSPDELKRAVNEA
MASRKPTLINAVIDPAAGSESGRIGNLNPQSVLQKKK
>tr|A0A0R3KAD2|A0A0R3KAD2_9BRAD Oxalyl-CoA decarboxylase OS=Bradyrhizobium valentinum OX=1518501 GN=CP49_01940 PE=3 SV=1
MLNTATKSVAPGTEQELTDGFHLVIDALKLNGINTIYGVPGIPITDLGRMMQVEGIRVLS
FRHEQNAGYAASIAGYLTKKPGVCLTVSAPGFLNGLTALAHATTNCFPMILISGSSEREI
VDLQQGDYEEMDQLAIAKPLCKAAFRVLHAADIGIGLARAIRAAVSGRPGGVYLDLPAKL
FGQVMDAAAGAKSLVKVIDAAPAQIPAPSAVKRALDVLKGAKRPLIILGKGAAYAQADNE
IRAFVEKTGAPFLQMSMAKGLLPDTHVQSAGAARSTVLKDADVVMLIGARLNWLLSHGKG
KTWGDAPKKFIQIDIEPKEMDSNVEIVAPVVGDIGSCVSALLEGMGGSWPVAPADWVSTV
NKKRDDNVAKMAPKLMSNASPMDYHGALGALRTIIKERPDAVLVNEGANTLDLARGVIDM
YKPRKRLDVGTWGVMGIGMGYSIAAAVETGKPVLAIEGDSAFGFSGMEIETICRYQLPVC
IVVFNNDGIYRGTDVNAGGSDPATTVFVKGSRYDKMMEAFGGVGINATSPDELKRAVNEA
MDSGKPTLINAVIDPAAGSESGRIGNLNPQSVLKKK
>tr|A0A0R3LE94|A0A0R3LE94_9BRAD Oxalyl-CoA decarboxylase OS=Bradyrhizobium jicamae OX=280332 GN=CQ12_02930 PE=3 SV=1
MLNTATKSEAPGTEQELTDGFHLVIDALKLNGINTIYNVPGIPITDLGRMSQAAGIRVIS
FRHEQNAGYAAGIAGFLTKKPGVCLTVSAPGFLNGLTALAHATTNCYPMILISGSSEREI
VDLQQGDYEEMDQLAIAKPLCKAAYRVLHAQDIGIGLARAIRAAVSGRPGGVYLDLPAKL
FGQVMNADAGAKSLVKVIDAAPAQIPSPASVKRALDVLKSAKRPLIILGKGAAYAQADEE
IKSFVEKSGVPFLPMSMAKGLLPDTHPQCAGAARSTVLKESDVVMLIGARLNWLLSHGKG
KTWGEAPKKFIQVDIEPKEMDSNVEIVAPVVGDIGSAVSAFIQAMGTGWTAPSADWTKAV
QSKREDNVAKMAPKLMNNKSPMDYHGALGVLKNVIKERPDAILVNEGANTLDLARGVIDM
YKPRKRLDVGTWGVMGIGMGQAIAATLETGHPVLAVEGDSAFGFSGMEVETICRYNLPIC
VVIFNNDGIYRGTDVNNANSDPATTVFVKGARYDKMMEAFGGVGINATSPDELKRAVNEA
MDSGKPTLINAVIDPAAGSESGRIGNLNPQSVLKKK
>tr|A0A0R3MAF0|A0A0R3MAF0_9BRAD Oxalyl-CoA decarboxylase OS=Bradyrhizobium retamae OX=1300035 GN=CQ13_12090 PE=3 SV=1
MLNTATKSEAPGTEQELTDGFHLVIDALKLNGINTIYGVPGIPITDLGRMMQAAGMRVLS
FRHEQNAGYAASIAGFLTKKPGVCLTVSAPGFLNGLTALAHATTNCFPMILISGSSEREI
VDLQQGDYEEMDQLAIAKPLCKAAFRVLHAADIGIGLARAIRAAVSGRPGGVYLDLPAKL
FGQVMDAGAGAKSLVKVIDAAPAQIPAPSAVKRALDVFKGAKRPLIILGKGAAYAQADDE
IRAFVEKTGAPFLQMSMAKGLLPDTHAQSAGAARSTVLKDADVVMLIGARLNWLLSHGKG
KTWGDAPKKFIQVDIEPKEMDSNVEIAAPVVGDIGSCVSALLEGMGGNWPAAPADWVSTV
NKKRDDNVAKMAPKLMSNASPMDYHGALGALRTIIKERPDAILVNEGANTLDLARGVIDM
YKPRKRLDVGTWGVMGIGMGYSIAAAVETGKPVLAVEGDSAFGFSGMEIETICRYQLPVC
IVIFNNDGIYRGTDVNTGGSDPATTVFVKGSRYDKMMEAFGGVGINATSPDELKRAVNAA
MDSGKPTLINAVIDPAAGSESGRIGNLNPQSVLKKK
>tr|A0A0R3MFP9|A0A0R3MFP9_9BRAD Oxalyl-CoA decarboxylase OS=Bradyrhizobium lablabi OX=722472 GN=CQ14_18920 PE=3 SV=1
MLNTATKSEAPGTEQELTDGFHLVIDALKLNGINTIYNVPGIPITDLGRMSQAAGIRVIS
FRHEQNAGYAAGIAGFLTKKPGVCLTVSAPGFLNGLTALAHATTNCYPMILISGSSEREI
VDLQQGDYEEMDQLAIAKPLCKAAYRVLHAQDIGIGLARAIRAAVSGRPGGVYLDLPAKL
FGQVMNADAGQRSLVKVIDAAPAQIPSPASVKRALDVLKSAKRPLIILGKGAAYAQADEE
IKNFVEKSGVPFLPMSMAKGLLPDTHPQCAGAARSTVLKESDVVMLIGARLNWLLSHGKG
KTWGEAPKKFIQVDIEPREMDSNVEIVAPVVGDIGSAVSAFIQAMGSGWTAPPADWTRAV
QSKREDNVAKMAPKLMNNKSPMDYHGALGVLKNVIKERPDAILVNEGANTLDLARGVIDM
YKPRKRLDVGTWGVMGIGMGQAIAAALETGHPVLAVEGDSAFGFSGMEVETICRYNLPIC
VVIFNNDGIYRGTDVNNANSDPATTVFVKGARYDKMMEAFGGVGINATSPDELKRAVNEA
MDSGKPTLINAVIDPAAGSESGRIGNLNPQSVLKKK
>tr|A0A0S2PHA1|A0A0S2PHA1_STRHL Putative oxalyl-CoA decarboxylase OS=Streptomyces hygroscopicus subsp. limoneus OX=264445 GN=SHL15_8944 PE=3 SV=1
MTSAELTDGAHLVVDALTLNGVDTLYGLVGIPVTDLARLAQASGIRFIGFRHESSAGRAA
AAAGFLTGRPGVSLTVSAPGFLNGLVALAEATTNCFPVVQISGSSERHIVDLKQGDYEEL
DQLAAARPFVKAAYRVSRAQDIGRGVARALRTAVSGRPGGVYLDIPAAVLGETLDADRGA
ASLWRLVDPAPRQLPAPEAVDRAIELLAGAERPLVVLGKGAAYARADEVIREFVDTTGLP
FLPMSMAKGLIPDDHPQSVAAARSLALKRADVVLLVGARLNWLLGHGEPPQWNPDAKFLQ
IDIEPTELDSNQPIAAPLVGDIGSVVGALVERMKPGRITVSEAWRRELAERTEQNTAKMA
ERLAADPHPMQFYGALRAIRDVLRAHPHTYLVNEGANALDFARNVIDMQVPRHRLDSGTW
GVMGVGMGYAIAAAVETGRPVVAVEGDSAFGFSGMELETICRYGLPVVVVILNNGGVYRG
DGVNPASADPSPTTLSPMARHEKLIEAFGGRGYHVESPVELASALTEALESGRPALIDCH
IDPTAGTESGHLTNLNPSVAVRPSGTGE
>tr|A0A0S3PPB0|A0A0S3PPB0_9BRAD Oxalyl-CoA decarboxylase OS=Variibacter gotjawalensis OX=1333996 GN=oxc PE=3 SV=1
MSAVAQSVAAPAEEQELTDGFNLLIDAFKLNDIDTVYGVPGIPITDFGRMAQAAGIRVLS
FRHEQNAGYAASIAGFLTKKPGICLTVSAPGFLNGLTALAHATTNCFPMILVSGSSEREI
VDLQQGDYEEMDQLAIAKPLCKAAYRVLHAQDIGIALARAIRSAVSGRPGGVYLDLPAKL
FGQVMDAAAGRASLVKVIDAAPAQIPAPDAIKRALETLKGAKRPLIILGKGAAYAQADDA
IKALVETSGIPFLPMSMAKGLLPDTHPQCAGAARSTVLKDSDVVMLIGARLNWLLSHGKG
KSWGSAPKKFIQIDIEPREMDSNVEIVAPVVGDIGSCVAALNSAMGANFPKAPADWTQAI
SKKREENVAKMAPRLMNNNSPMDYHGALGVLRTIIKERPDAILINEGANTLDLARGVIDM
YQPRKRLDVGTWGVMGIGMGYAVAAAVETGKPVLAVEGDSAFGFSGMEVETICRYKLPVC
IVIFNNDGIYRGTDVNQSGTPDPATTVFVKGSRYDKMMEAFGGVGVNATSPDELKRAVNA
AMDSGKPTLINAVIDPAAGSESGRIGNLNPQSALKKK
>tr|A0A0S4NRE1|A0A0S4NRE1_LACR5 Uncharacterized protein OS=Lactobacillus reuteri (strain ATCC 53608) OX=927703 GN=LRATCC53608_1515 PE=3 SV=1
MVGDSLNKTGANLLIKALQKNNINRMYGIVGIPVTDLARLAELRGMKYYGFRREDSAVNA
AAATGYLTQKPGVALTVSAPGFLNGLTALAQATKNCFPLIMISGSSERHIIDLSQGDYEG
LDQYNAAKPFCKKAYRVDRAEDMGLTVARAIRTAVSGRPGGVYLDIPADTIVQEDAADQS
[truncated: 12,252 more rows]
